# Supplementary material for: Longitudinal Single‐Cell Transcriptomic Profiling Reveals Dynamic Immune Cell Alterations During Burosumab Therapy in X‐Linked Hypophosphatemia
Source: Pediatr Discov. 2026 Jun 27;4(2):e70053. doi: 10.1002/pdi3.70053 (PMC13320813; doi:10.1002/pdi3.70053)
Supplement: Supplementary file 3 — Supporting Information S3 [file PDI3-4-e70053-s001.xlsx]

## Sheet: Table S1
Table S1. Overlapping differentially expressed genes identified in Pre_treatment vs. Normal and Treatment_stage vs. Pre_treatment comparisons.
Gene	P value	Average log2 fold change	Percentage 1	Percentage 2	Adjusted P value	Comparison
JCHAIN	0	0.0599295557455749	0.479	0.793	0	Pre_treatment vs. Normal
IGLC2	0	0.0828509855135339	0.462	0.917	0	Pre_treatment vs. Normal
IGLC3	0	0.0882840868953214	0.464	0.893	0	Pre_treatment vs. Normal
PPBP	0	0.299783063516139	0.528	0.957	0	Pre_treatment vs. Normal
IFNG-AS1	0	0.056934663160032	0.729	0.885	0	Pre_treatment vs. Normal
PF4	0	0.258358641906746	0.496	0.965	0	Pre_treatment vs. Normal
TUBB1	0	0.153654802295563	0.636	0.846	0	Pre_treatment vs. Normal
CAVIN2	0	0.174293556420311	0.567	0.896	0	Pre_treatment vs. Normal
RGS18	0	0.152388600790099	0.504	0.821	0	Pre_treatment vs. Normal
GLCCI1	0	0.0581089485771213	0.802	0.985	0	Pre_treatment vs. Normal
GNG11	0	0.206160989597599	0.517	0.912	0	Pre_treatment vs. Normal
NRGN	0	0.219544273616205	0.616	0.971	0	Pre_treatment vs. Normal
MAN1A1	0	0.0557760465433915	0.779	0.97	0	Pre_treatment vs. Normal
TSC22D1	0	0.0976586372815768	0.716	0.937	0	Pre_treatment vs. Normal
SPARC	0	0.0844328049050835	0.57	0.767	0	Pre_treatment vs. Normal
TREML1	0	0.096939280657649	0.692	0.883	0	Pre_treatment vs. Normal
MAML3	0	0.0505664080282757	0.745	0.94	0	Pre_treatment vs. Normal
C2orf88	0	0.065954045250124	0.665	0.937	0	Pre_treatment vs. Normal
MAP3K7CL	0	0.0801767147366231	0.598	0.901	0	Pre_treatment vs. Normal
IKZF2	0	0.0973376794077956	0.782	0.946	0	Pre_treatment vs. Normal
PRKAR2B	0	0.0982661346400113	0.645	0.857	0	Pre_treatment vs. Normal
RUFY1	0	0.0771394039023604	0.664	0.851	0	Pre_treatment vs. Normal
BRI3	0	-0.0721656	0.712	0.987	0	Pre_treatment vs. Normal
PELI2	0	0.0548138610230375	0.766	0.906	0	Pre_treatment vs. Normal
ETV6	0	0.058454760274735	0.831	0.986	0	Pre_treatment vs. Normal
MTURN	0	0.0801151287914692	0.582	0.871	0	Pre_treatment vs. Normal
SIPA1L3	0	0.0875141787890221	0.689	0.898	0	Pre_treatment vs. Normal
BMP2K	0	0.0584897228239449	0.749	0.955	0	Pre_treatment vs. Normal
STRBP	0	0.0668028412351245	0.678	0.91	0	Pre_treatment vs. Normal
TMEM156	0	0.0589411009947322	0.747	0.951	0	Pre_treatment vs. Normal
FAM214A	0	0.0512764747713403	0.742	0.908	0	Pre_treatment vs. Normal
ERC1	0	0.0535852270477009	0.82	0.971	0	Pre_treatment vs. Normal
PLCL1	0	0.0785509057673618	0.782	0.97	0	Pre_treatment vs. Normal
RAPGEF2	0	0.0555161485787727	0.776	0.952	0	Pre_treatment vs. Normal
FAM69A	0	0.0666106513684415	0.832	0.952	0	Pre_treatment vs. Normal
WWOX	0	0.0707083375709835	0.76	0.992	0	Pre_treatment vs. Normal
MYL9	1.4865647726785e-290	0.0717586289657856	0.612	0.77	2.973129545357e-287	Pre_treatment vs. Normal
RPLP1	8.17252259456126e-284	-0.062734	0.989	0.998	1.63450451891225e-280	Pre_treatment vs. Normal
AUTS2	1.89680850640243e-272	0.0746689102144065	0.729	0.9	3.79361701280485e-269	Pre_treatment vs. Normal
RPS12	2.36247463360884e-265	-0.0714959	0.986	0.997	4.72494926721769e-262	Pre_treatment vs. Normal
EIF2AK3	1.57577146817232e-262	0.0548661587420463	0.705	0.852	3.15154293634464e-259	Pre_treatment vs. Normal
LIX1-AS1	2.53126171570358e-262	0.066313923305077	0.759	0.933	5.06252343140715e-259	Pre_treatment vs. Normal
AIF1	3.00457057239255e-260	-0.0646806	0.731	0.898	6.00914114478509e-257	Pre_treatment vs. Normal
ACRBP	1.18202188030512e-249	0.110033259757063	0.632	0.778	2.36404376061025e-246	Pre_treatment vs. Normal
CMTM5	4.7662371023759e-248	0.0862730361373289	0.691	0.848	9.5324742047518e-245	Pre_treatment vs. Normal
EEF1A1	3.72090144222166e-240	-0.0617364	0.987	0.997	7.44180288444332e-237	Pre_treatment vs. Normal
2025-03-03	5.23045693168813e-240	0.0648734951534925	0.677	0.824	1.04609138633763e-236	Pre_treatment vs. Normal
GNG7	2.37913843807682e-230	0.0670350441843024	0.665	0.792	4.75827687615365e-227	Pre_treatment vs. Normal
TRIO	9.94765688927172e-226	0.0569474164668835	0.729	0.913	1.98953137785434e-222	Pre_treatment vs. Normal
PRKCE	1.16156207949732e-222	0.0897963267386897	0.806	0.949	2.32312415899464e-219	Pre_treatment vs. Normal
SIPA1L1	5.16690077427211e-219	0.0871985470122907	0.856	0.983	1.03338015485442e-215	Pre_treatment vs. Normal
IGHM	9.95727557332622e-217	0.184323410377957	0.588	0.897	1.99145511466524e-213	Pre_treatment vs. Normal
ITPR2	1.11717477119022e-214	0.0633934207567876	0.813	0.967	2.23434954238044e-211	Pre_treatment vs. Normal
CTSA	1.11776746535763e-210	0.0616389008402949	0.735	0.554	2.23553493071525e-207	Pre_treatment vs. Normal
PGRMC1	6.72851688051902e-209	0.0679821573054439	0.643	0.752	1.3457033761038e-205	Pre_treatment vs. Normal
RAB30	2.65769666869593e-207	0.0712600040501943	0.689	0.827	5.31539333739185e-204	Pre_treatment vs. Normal
PTCRA	8.09977197305108e-196	0.0764178867915786	0.62	0.783	1.61995439461022e-192	Pre_treatment vs. Normal
SESN3	1.34413611505873e-189	0.062713641382042	0.692	0.851	2.68827223011745e-186	Pre_treatment vs. Normal
ANTXR2	1.49757005576123e-187	0.0530749202292245	0.729	0.837	2.99514011152245e-184	Pre_treatment vs. Normal
BCL2	1.0848431436421e-176	0.103641114683156	0.775	0.943	2.16968628728421e-173	Pre_treatment vs. Normal
RPLP0	3.143486335212e-173	-0.0841066	0.966	0.982	6.28697267042401e-170	Pre_treatment vs. Normal
CLU	1.03945410335285e-172	0.122650163494646	0.65	0.818	2.07890820670571e-169	Pre_treatment vs. Normal
AFF3	7.48486272965214e-169	0.145560480545987	0.81	0.982	1.49697254593043e-165	Pre_treatment vs. Normal
BCL11A	8.85101962760353e-169	0.0661774921249315	0.769	0.89	1.77020392552071e-165	Pre_treatment vs. Normal
VCL	4.73898533402164e-163	0.068357324270394	0.702	0.841	9.47797066804329e-160	Pre_treatment vs. Normal
PPA1	1.57245261440449e-151	-0.0741595	0.782	0.863	3.14490522880899e-148	Pre_treatment vs. Normal
USP6NL	4.48357731661705e-150	0.0649676135784786	0.792	0.905	8.96715463323411e-147	Pre_treatment vs. Normal
GP9	4.49415562900289e-147	0.113038344025791	0.571	0.672	8.98831125800579e-144	Pre_treatment vs. Normal
LIMS1	1.91900457498864e-144	0.0712187860770165	0.745	0.878	3.83800914997727e-141	Pre_treatment vs. Normal
SNX29	1.28661824957141e-141	0.0603759717723445	0.758	0.885	2.57323649914281e-138	Pre_treatment vs. Normal
SETBP1	4.62195546504675e-135	0.0536821025836284	0.765	0.921	9.24391093009349e-132	Pre_treatment vs. Normal
UBE2E2	8.55783138483743e-134	0.090475317454003	0.824	0.943	1.71156627696748e-130	Pre_treatment vs. Normal
SMC6	2.788038502976e-132	0.0508920789945783	0.797	0.891	5.57607700595201e-129	Pre_treatment vs. Normal
FCHSD2	7.80901071496718e-132	0.101575003005868	0.879	0.995	1.56180214299344e-128	Pre_treatment vs. Normal
DLEU2	6.73784217456537e-121	0.0941852680881285	0.891	0.997	1.34756843491307e-117	Pre_treatment vs. Normal
VPREB3	7.1577922751901e-117	0.0521290402442051	0.764	0.859	1.43155845503802e-113	Pre_treatment vs. Normal
ACTG1	3.89879906703017e-116	-0.0824158	0.968	0.978	7.79759813406034e-113	Pre_treatment vs. Normal
KLRB1	1.81590498160193e-115	-0.0547848	0.771	0.875	3.63180996320387e-112	Pre_treatment vs. Normal
VAV3	1.41909846030221e-110	0.102537057232995	0.844	0.956	2.83819692060441e-107	Pre_treatment vs. Normal
OSTC	4.17745820680605e-110	-0.0541559	0.737	0.825	8.35491641361209e-107	Pre_treatment vs. Normal
DAPP1	1.26021360717764e-109	0.06001463794743	0.837	0.928	2.52042721435528e-106	Pre_treatment vs. Normal
IL7R	4.60458342723927e-105	-0.101299	0.782	0.87	9.20916685447854e-102	Pre_treatment vs. Normal
IGHD	2.72508866244824e-97	0.120845927131752	0.779	0.877	5.45017732489648e-94	Pre_treatment vs. Normal
IL32	1.5088664157774e-96	-0.0928282	0.868	0.939	3.01773283155481e-93	Pre_treatment vs. Normal
MED13L	3.2928731081557e-93	0.0717569884123608	0.864	0.998	6.58574621631139e-90	Pre_treatment vs. Normal
ITGA2B	5.50648814597386e-93	0.0958440560778887	0.671	0.809	1.10129762919477e-89	Pre_treatment vs. Normal
NUMB	1.63099121847031e-91	0.0535436144950328	0.796	0.872	3.26198243694062e-88	Pre_treatment vs. Normal
EIF4G3	8.85441348182026e-91	0.0913698821473413	0.848	0.984	1.77088269636405e-87	Pre_treatment vs. Normal
SNRPG	1.81746396367815e-90	-0.0633715	0.84	0.94	3.63492792735629e-87	Pre_treatment vs. Normal
VIM	7.05033407465394e-90	-0.0937075	0.905	0.912	1.41006681493079e-86	Pre_treatment vs. Normal
GRK3	8.76234618586519e-90	0.0844012167455331	0.806	0.941	1.75246923717304e-86	Pre_treatment vs. Normal
MCTP2	7.38964630103215e-89	0.0554980973083096	0.766	0.84	1.47792926020643e-85	Pre_treatment vs. Normal
PIP5K1B	3.12979664481083e-86	0.0589647798506255	0.69	0.772	6.25959328962166e-83	Pre_treatment vs. Normal
HDAC9	1.47739485776775e-84	0.0677843847410949	0.812	0.929	2.9547897155355e-81	Pre_treatment vs. Normal
CD79A	1.99302557803927e-84	0.110303153731886	0.724	0.85	3.98605115607854e-81	Pre_treatment vs. Normal
SEC61G	2.81700308850879e-81	-0.0627724	0.826	0.919	5.63400617701759e-78	Pre_treatment vs. Normal
HSPE1	3.74451853084191e-80	-0.0549812	0.826	0.902	7.48903706168382e-77	Pre_treatment vs. Normal
CDK14	1.6512262733484e-79	0.0814353681128009	0.611	0.679	3.30245254669681e-76	Pre_treatment vs. Normal
CEBPD	4.16829291795693e-78	-0.0519531	0.799	0.908	8.33658583591387e-75	Pre_treatment vs. Normal
AOAH	2.28461755563413e-77	0.0580145643800216	0.93	0.983	4.56923511126825e-74	Pre_treatment vs. Normal
PDE4D	1.17269743114873e-73	0.0672023112002611	0.722	0.809	2.34539486229746e-70	Pre_treatment vs. Normal
SCLT1	1.95519147699035e-73	0.0638264197453334	0.931	0.975	3.9103829539807e-70	Pre_treatment vs. Normal
EBF1	7.5595854636277e-67	0.0954468562488451	0.679	0.795	1.51191709272554e-63	Pre_treatment vs. Normal
SSR4	2.73430472461559e-66	-0.0682141	0.88	0.954	5.46860944923118e-63	Pre_treatment vs. Normal
LYST	9.19389776957292e-66	0.0520779168814273	0.81	0.92	1.83877955391458e-62	Pre_treatment vs. Normal
MT2A	1.55148969014974e-65	-0.0661364	0.954	0.941	3.10297938029947e-62	Pre_treatment vs. Normal
PFN1	3.67569924608767e-65	-0.0658173	0.969	0.985	7.35139849217535e-62	Pre_treatment vs. Normal
2025-03-01	1.03480424134147e-64	0.0973907636727254	0.784	0.943	2.06960848268294e-61	Pre_treatment vs. Normal
GZMH	8.38914167274488e-63	0.0724080636737577	0.863	0.986	1.67782833454898e-59	Pre_treatment vs. Normal
ADAM19	9.89234434710507e-63	0.0639597405371242	0.815	0.901	1.97846886942101e-59	Pre_treatment vs. Normal
TMEM40	7.89840609692826e-61	0.0736419485691306	0.635	0.698	1.57968121938565e-57	Pre_treatment vs. Normal
CD22	4.20289504439515e-60	0.0607048231276428	0.708	0.786	8.40579008879031e-57	Pre_treatment vs. Normal
PRELID1	6.45649059222232e-59	-0.0593577	0.854	0.878	1.29129811844446e-55	Pre_treatment vs. Normal
DENND5B	2.75901051376917e-58	0.0508998761116584	0.645	0.735	5.51802102753834e-55	Pre_treatment vs. Normal
IGKC	4.31429411110865e-57	0.175023251142741	0.733	0.998	8.6285882222173e-54	Pre_treatment vs. Normal
TSPO	1.51523478528473e-56	-0.0789038	0.671	0.731	3.03046957056945e-53	Pre_treatment vs. Normal
SEC61B	1.48600119976835e-55	-0.0610355	0.827	0.877	2.97200239953669e-52	Pre_treatment vs. Normal
LARGE1	1.04577991367375e-54	0.0666041393072834	0.734	0.821	2.09155982734749e-51	Pre_treatment vs. Normal
S100A10	1.95937679392248e-54	-0.0749668	0.853	0.879	3.91875358784497e-51	Pre_treatment vs. Normal
GNAI2	2.6343623685857e-52	-0.0527039	0.916	0.996	5.2687247371714e-49	Pre_treatment vs. Normal
FCRL1	2.73002627812242e-52	0.128430398809083	0.769	0.867	5.46005255624484e-49	Pre_treatment vs. Normal
SLC25A5	2.81938514816357e-52	-0.072675	0.809	0.823	5.63877029632715e-49	Pre_treatment vs. Normal
HIST1H2AC	1.34655919483687e-51	0.116351222212493	0.598	0.688	2.69311838967373e-48	Pre_treatment vs. Normal
CLIC4	9.62399324157567e-50	0.0503902256339853	0.685	0.783	1.92479864831513e-46	Pre_treatment vs. Normal
CA2	2.22094311643334e-49	0.0638232150496756	0.606	0.66	4.44188623286668e-46	Pre_treatment vs. Normal
HLA-DRA	5.38499486587588e-49	0.105775808744932	0.839	0.979	1.07699897317518e-45	Pre_treatment vs. Normal
GAPDH	1.81245695934075e-48	-0.0616438	0.921	0.926	3.6249139186815e-45	Pre_treatment vs. Normal
ACSM3	4.57505145552015e-48	0.0557656734262949	0.662	0.714	9.1501029110403e-45	Pre_treatment vs. Normal
S100A6	5.22519447989955e-48	-0.0739509	0.92	0.93	1.04503889597991e-44	Pre_treatment vs. Normal
CCL5	1.91347799092948e-47	0.114620455751929	0.842	0.967	3.82695598185897e-44	Pre_treatment vs. Normal
BLK	1.95574868897382e-46	0.0557665984241023	0.665	0.675	3.91149737794764e-43	Pre_treatment vs. Normal
ALOX5	4.96820630157801e-45	0.057575351250489	0.793	0.786	9.93641260315602e-42	Pre_treatment vs. Normal
ADK	1.26993103986158e-44	0.0967326593810696	0.861	0.977	2.53986207972315e-41	Pre_treatment vs. Normal
PEBP1	4.79227849138897e-44	-0.0696493	0.798	0.804	9.58455698277795e-41	Pre_treatment vs. Normal
LTB	4.77861582252095e-43	-0.066686	0.88	0.911	9.55723164504191e-40	Pre_treatment vs. Normal
TMEM258	2.06087010591557e-40	-0.0543608	0.834	0.879	4.12174021183114e-37	Pre_treatment vs. Normal
PPIB	1.91531170970187e-37	-0.0562369	0.881	0.858	3.83062341940374e-34	Pre_treatment vs. Normal
CHCHD2	4.56492616169511e-37	-0.0504835	0.925	0.951	9.12985232339022e-34	Pre_treatment vs. Normal
TPD52	7.08568756420096e-37	0.0700637331393594	0.694	0.741	1.41713751284019e-33	Pre_treatment vs. Normal
JAK2	1.05209545868709e-36	0.0545884646791409	0.873	0.923	2.10419091737419e-33	Pre_treatment vs. Normal
FGFBP2	3.76581278029532e-36	0.0646248781886011	0.848	0.943	7.53162556059063e-33	Pre_treatment vs. Normal
RAN	1.17402229188267e-35	-0.0540405	0.879	0.889	2.34804458376534e-32	Pre_treatment vs. Normal
NCOA3	1.81255282170084e-34	0.0720339602444735	0.843	0.985	3.62510564340167e-31	Pre_treatment vs. Normal
STAP1	1.22802483199413e-32	0.051372016187024	0.767	0.806	2.45604966398826e-29	Pre_treatment vs. Normal
HLA-DQA1	3.85105238411426e-31	0.0664625821446875	0.812	0.905	7.70210476822852e-28	Pre_treatment vs. Normal
HIST1H4C	9.95934313226614e-31	-0.0664222	0.792	0.777	1.99186862645323e-27	Pre_treatment vs. Normal
COL19A1	3.102409075349e-26	0.0779166971302661	0.839	0.875	6.204818150698e-23	Pre_treatment vs. Normal
BLNK	5.87663539895528e-26	0.0610447394234254	0.816	0.78	1.17532707979106e-22	Pre_treatment vs. Normal
PLEKHG1	1.73738820897709e-22	0.0748522344374225	0.788	0.863	3.47477641795418e-19	Pre_treatment vs. Normal
RALGPS2	4.06138530971279e-21	0.134177409860216	0.771	0.834	8.12277061942559e-18	Pre_treatment vs. Normal
FGD2	2.12015033281532e-20	0.0559553875998254	0.773	0.745	4.24030066563064e-17	Pre_treatment vs. Normal
ARHGAP24	5.80754083861889e-20	0.0573065442874788	0.887	0.913	1.16150816772378e-16	Pre_treatment vs. Normal
MS4A1	8.57942664906321e-20	0.0938996015126244	0.784	0.729	1.71588532981264e-16	Pre_treatment vs. Normal
ITGB1	3.00246427951059e-18	0.0651656912607554	0.815	0.883	6.00492855902118e-15	Pre_treatment vs. Normal
MMD	2.49030263281477e-16	0.0724904470692139	0.567	0.59	4.98060526562954e-13	Pre_treatment vs. Normal
CD79B	3.92270963855071e-16	0.0925076215301609	0.709	0.752	7.84541927710141e-13	Pre_treatment vs. Normal
PCDH9	1.67486860912385e-15	0.0669701809862876	0.612	0.655	3.34973721824769e-12	Pre_treatment vs. Normal
EAF2	5.5841989776973e-15	0.0572701972655381	0.694	0.727	1.11683979553946e-11	Pre_treatment vs. Normal
TYROBP	2.1583831392365e-13	-0.0631929	0.82	0.876	4.31676627847299e-10	Pre_treatment vs. Normal
SWAP70	1.17399959029721e-11	0.0717383455427748	0.669	0.702	2.34799918059442e-08	Pre_treatment vs. Normal
TCL1A	2.61708671253412e-11	0.112417021094065	0.683	0.724	5.23417342506823e-08	Pre_treatment vs. Normal
FAM129C	1.37424656339061e-10	0.0879631892069807	0.807	0.779	2.74849312678123e-07	Pre_treatment vs. Normal
ODC1	1.1274402117751e-09	0.0725959048908837	0.739	0.699	2.2548804235502e-06	Pre_treatment vs. Normal
MEF2C	1.32815591095235e-09	0.122196181709344	0.831	0.904	2.6563118219047e-06	Pre_treatment vs. Normal
TKT	2.45493939053384e-09	-0.0548565	0.764	0.718	4.90987878106767e-06	Pre_treatment vs. Normal
AQP3	5.37690925967878e-09	-0.0583418	0.72	0.638	1.07538185193576e-05	Pre_treatment vs. Normal
CD74	7.33611459477728e-09	0.0726840690206447	0.893	0.803	1.46722291895546e-05	Pre_treatment vs. Normal
TPI1	8.54871835230945e-09	-0.0514262	0.818	0.73	1.70974367046189e-05	Pre_treatment vs. Normal
DPYD	1.29834553567289e-08	0.0824311383162472	0.913	0.987	2.59669107134579e-05	Pre_treatment vs. Normal
ZEB2	7.60207716407167e-08	0.0950060442515585	0.869	0.945	0.000152041543281433	Pre_treatment vs. Normal
NCOA4	2.01091346079924e-07	0.0596867970539298	0.681	0.703	0.000402182692159848	Pre_treatment vs. Normal
ITGA4	6.65960342753816e-07	0.0515219931777011	0.877	0.875	0.00133192068550763	Pre_treatment vs. Normal
TPM4	8.23046871346783e-07	0.0627806792871838	0.835	0.853	0.00164609374269357	Pre_treatment vs. Normal
PRKCB	8.86651719193672e-07	0.103664655106147	0.866	0.989	0.00177330343838734	Pre_treatment vs. Normal
KHDRBS2	2.26813333609426e-06	0.0659712349296359	0.711	0.711	0.00453626667218852	Pre_treatment vs. Normal
TCF4	9.05088146967399e-06	0.0806587016117231	0.804	0.904	0.018101762939348	Pre_treatment vs. Normal
NKG7	5.29362507382737e-05	0.0589448099986201	0.888	0.982	0.105872501476547	Pre_treatment vs. Normal
IL4R	0.00025961267214101	0.0694573224060592	0.759	0.717	0.51922534428202	Pre_treatment vs. Normal
PTGS1	0.000345998419096902	0.0632750041671442	0.612	0.632	0.691996838193805	Pre_treatment vs. Normal
BANK1	0.000484949117378239	0.154806370718573	0.818	0.927	0.969898234756477	Pre_treatment vs. Normal
HLA-DPB1	0.000594961333015722	0.077619749830843	0.787	0.801	1	Pre_treatment vs. Normal
LYN	0.000667829840122443	0.0816083192699976	0.832	0.93	1	Pre_treatment vs. Normal
EPSTI1	0.00408544409857106	0.0596698232020454	0.992	0.999	1	Pre_treatment vs. Normal
STX7	0.00469279241077851	0.0894998499049934	0.857	0.857	1	Pre_treatment vs. Normal
RABGAP1L	0.00860398246925183	0.08136411774548	0.919	0.992	1	Pre_treatment vs. Normal
HLA-DPA1	0.00866888026935891	0.0595211550805259	0.835	0.833	1	Pre_treatment vs. Normal
SYK	0.010680049131601	0.0602350285420258	0.785	0.827	1	Pre_treatment vs. Normal
OSBPL10	0.0171516797551423	0.0855746417999056	0.721	0.685	1	Pre_treatment vs. Normal
PDLIM1	0.0795367837732534	0.0812545197252325	0.734	0.8	1	Pre_treatment vs. Normal
COBLL1	0.120476720915687	0.0615162332065032	0.659	0.653	1	Pre_treatment vs. Normal
PAX5	0.217201503966139	0.0966566732591516	0.745	0.729	1	Pre_treatment vs. Normal
MTSS1	0.228902102803629	0.0873380437511441	0.735	0.708	1	Pre_treatment vs. Normal
HLA-DRB1	0.302722586928934	0.0701423839327724	0.88	0.931	1	Pre_treatment vs. Normal
ADAM28	0.359204997123654	0.0755442831122449	0.795	0.783	1	Pre_treatment vs. Normal
TUBA1C	0.481258713815388	0.0503910506938157	0.749	0.708	1	Pre_treatment vs. Normal
CCSER1	0.487964709936799	0.0997861370217704	0.86	0.944	1	Pre_treatment vs. Normal
HVCN1	0.619328773036279	0.0649172998973432	0.684	0.675	1	Pre_treatment vs. Normal
RUBCNL	0.642461248992535	0.055016465729969	0.642	0.63	1	Pre_treatment vs. Normal
PARVB	0.939733440907877	0.0574161026454097	0.666	0.678	1	Pre_treatment vs. Normal
BACH2	0.966293361058495	0.149551850349453	0.86	0.977	1	Pre_treatment vs. Normal
MS4A1	0	-0.126371	0.5	0.784	0	Treatment_stage vs. Pre_treatment
CCSER1	0	-0.0589327	0.473	0.86	0	Treatment_stage vs. Pre_treatment
BANK1	0	-0.125379	0.502	0.818	0	Treatment_stage vs. Pre_treatment
TCF4	0	-0.0569516	0.523	0.804	0	Treatment_stage vs. Pre_treatment
OSBPL10	0	-0.0694913	0.392	0.721	0	Treatment_stage vs. Pre_treatment
RALGPS2	0	-0.119834	0.47	0.771	0	Treatment_stage vs. Pre_treatment
MEF2C	0	-0.11153	0.548	0.831	0	Treatment_stage vs. Pre_treatment
FAM129C	0	-0.0768606	0.451	0.807	0	Treatment_stage vs. Pre_treatment
VPREB3	0	-0.0841066	0.45	0.764	0	Treatment_stage vs. Pre_treatment
IGHD	0	-0.128921	0.451	0.779	0	Treatment_stage vs. Pre_treatment
FCER2	0	-0.0679297	0.39	0.774	0	Treatment_stage vs. Pre_treatment
COL19A1	0	-0.056187	0.416	0.839	0	Treatment_stage vs. Pre_treatment
BLNK	0	-0.0534265	0.436	0.816	0	Treatment_stage vs. Pre_treatment
FCRL1	0	-0.109507	0.441	0.769	0	Treatment_stage vs. Pre_treatment
NELL2	0	-0.0658941	0.489	0.802	0	Treatment_stage vs. Pre_treatment
ID3	0	-0.0672266	0.487	0.854	0	Treatment_stage vs. Pre_treatment
BNC2	0	0.0576224719746066	0.343	0.744	0	Treatment_stage vs. Pre_treatment
ADAM28	0	-0.0638071	0.415	0.795	0	Treatment_stage vs. Pre_treatment
PAX5	0	-0.0715613	0.393	0.745	0	Treatment_stage vs. Pre_treatment
CD22	0	-0.0565907	0.348	0.708	0	Treatment_stage vs. Pre_treatment
UBE2E2	0	-0.0815031	0.555	0.824	0	Treatment_stage vs. Pre_treatment
ADAM19	0	-0.0553807	0.496	0.815	0	Treatment_stage vs. Pre_treatment
GRK3	0	-0.0536905	0.513	0.806	0	Treatment_stage vs. Pre_treatment
BCL11A	0	-0.0631067	0.483	0.769	0	Treatment_stage vs. Pre_treatment
LAG3	0	0.0680005078957945	0.428	0.782	0	Treatment_stage vs. Pre_treatment
CR1	0	-0.0553634	0.347	0.702	0	Treatment_stage vs. Pre_treatment
PLEKHG1	0	-0.0592485	0.465	0.788	0	Treatment_stage vs. Pre_treatment
FGD2	0	-0.0511657	0.435	0.773	0	Treatment_stage vs. Pre_treatment
LRRN3	0	-0.0623793	0.438	0.729	0	Treatment_stage vs. Pre_treatment
RSAD2	0	0.0515750716801613	0.67	0.988	0	Treatment_stage vs. Pre_treatment
FHIT	0	-0.0631028	0.594	0.871	0	Treatment_stage vs. Pre_treatment
DAPP1	0	-0.0513309	0.502	0.837	0	Treatment_stage vs. Pre_treatment
IFNG-AS1	4.68309495854032e-303	-0.0501573	0.447	0.729	9.36618991708064e-300	Treatment_stage vs. Pre_treatment
GPR183	1.1148018739442e-301	-0.06212	0.488	0.752	2.22960374788839e-298	Treatment_stage vs. Pre_treatment
PDGFD	1.43039322550003e-295	0.0981908275857299	0.391	0.771	2.86078645100005e-292	Treatment_stage vs. Pre_treatment
HAVCR2	6.81286480395427e-284	0.0536982847268275	0.446	0.762	1.36257296079085e-280	Treatment_stage vs. Pre_treatment
IL4R	1.89449794818482e-275	-0.0673321	0.491	0.759	3.78899589636965e-272	Treatment_stage vs. Pre_treatment
AFF3	5.78409973311865e-267	-0.140061	0.584	0.81	1.15681994662373e-263	Treatment_stage vs. Pre_treatment
PTMS	3.97491532620532e-266	0.0811509966071357	0.42	0.754	7.94983065241064e-263	Treatment_stage vs. Pre_treatment
EBF1	1.12689753861739e-263	-0.0776885	0.357	0.679	2.25379507723477e-260	Treatment_stage vs. Pre_treatment
LTB	2.61426821249002e-263	-0.212026	0.75	0.88	5.22853642498004e-260	Treatment_stage vs. Pre_treatment
GAPT	6.24667307486263e-260	-0.0520853	0.411	0.709	1.24933461497253e-256	Treatment_stage vs. Pre_treatment
CD79B	1.51063708853039e-254	-0.12241	0.437	0.709	3.02127417706078e-251	Treatment_stage vs. Pre_treatment
PASK	9.62889495732558e-250	-0.0796365	0.46	0.727	1.92577899146512e-246	Treatment_stage vs. Pre_treatment
KLRF1	3.59868561338813e-244	0.106259909156167	0.395	0.723	7.19737122677625e-241	Treatment_stage vs. Pre_treatment
NCR1	9.43591519908807e-243	0.0636014424150805	0.373	0.713	1.88718303981761e-239	Treatment_stage vs. Pre_treatment
ADGRG1	2.86042362880034e-241	0.138583465187169	0.443	0.781	5.72084725760067e-238	Treatment_stage vs. Pre_treatment
MAF	3.81679949071438e-237	0.0683345042627829	0.449	0.777	7.63359898142876e-234	Treatment_stage vs. Pre_treatment
HLA-DQA1	5.1727801555312e-237	-0.11007	0.572	0.812	1.03455603110624e-233	Treatment_stage vs. Pre_treatment
2025-03-01	7.82545140269947e-231	-0.0684817	0.533	0.784	1.56509028053989e-227	Treatment_stage vs. Pre_treatment
HLA-DQB1	1.70965708230597e-221	-0.076511	0.6	0.841	3.41931416461194e-218	Treatment_stage vs. Pre_treatment
TYROBP	1.63665204912669e-214	0.118032385940383	0.52	0.82	3.27330409825339e-211	Treatment_stage vs. Pre_treatment
DTHD1	8.86370944251515e-214	0.0703262294778549	0.366	0.713	1.77274188850303e-210	Treatment_stage vs. Pre_treatment
IFIT3	7.38591124807622e-199	0.0518647982118874	0.692	0.992	1.47718224961524e-195	Treatment_stage vs. Pre_treatment
2025-03-03	9.84009576511921e-199	-0.0572605	0.404	0.677	1.96801915302384e-195	Treatment_stage vs. Pre_treatment
NCF1	3.8542923182752e-198	-0.0803706	0.609	0.812	7.70858463655041e-195	Treatment_stage vs. Pre_treatment
BACH2	4.48391570716822e-198	-0.12615	0.661	0.86	8.96783141433644e-195	Treatment_stage vs. Pre_treatment
FCER1G	3.30606731137664e-193	0.052827273800075	0.523	0.785	6.61213462275327e-190	Treatment_stage vs. Pre_treatment
PRSS23	1.34491446950308e-187	0.173552213678431	0.534	0.87	2.68982893900615e-184	Treatment_stage vs. Pre_treatment
S1PR5	3.22859955580441e-184	0.137458255940375	0.439	0.762	6.45719911160883e-181	Treatment_stage vs. Pre_treatment
BLK	6.19977895168981e-178	-0.0568822	0.352	0.665	1.23995579033796e-174	Treatment_stage vs. Pre_treatment
CD160	2.12850514099046e-177	0.0647041364553325	0.42	0.744	4.25701028198093e-174	Treatment_stage vs. Pre_treatment
BIRC3	1.99265303198049e-175	-0.0804862	0.514	0.744	3.98530606396097e-172	Treatment_stage vs. Pre_treatment
DENND1B	1.38109888843821e-169	0.0504469852987304	0.552	0.829	2.76219777687641e-166	Treatment_stage vs. Pre_treatment
TRGC1	4.87753431799613e-169	0.159631061615311	0.533	0.84	9.75506863599226e-166	Treatment_stage vs. Pre_treatment
CD79A	2.21710305953701e-168	-0.152381	0.512	0.724	4.43420611907401e-165	Treatment_stage vs. Pre_treatment
TRDC	2.42714342292373e-159	0.0505225198540399	0.423	0.706	4.85428684584746e-156	Treatment_stage vs. Pre_treatment
SESN3	1.22118167003308e-158	-0.0737499	0.449	0.692	2.44236334006617e-155	Treatment_stage vs. Pre_treatment
FAM129A	1.09037564453603e-150	0.0754303953142587	0.486	0.78	2.18075128907207e-147	Treatment_stage vs. Pre_treatment
SWAP70	1.20130500835942e-147	-0.0848511	0.42	0.669	2.40261001671883e-144	Treatment_stage vs. Pre_treatment
PPM1L	1.45385389986973e-145	0.103028894918827	0.504	0.792	2.90770779973946e-142	Treatment_stage vs. Pre_treatment
FGR	1.75140411521449e-145	0.0834546552945177	0.552	0.848	3.50280823042897e-142	Treatment_stage vs. Pre_treatment
IL2RB	1.24691505169923e-143	0.0909833229626495	0.466	0.765	2.49383010339846e-140	Treatment_stage vs. Pre_treatment
ADK	3.31196094869024e-140	-0.070731	0.65	0.861	6.62392189738049e-137	Treatment_stage vs. Pre_treatment
CEP78	2.31046307604147e-136	0.106046384687412	0.465	0.741	4.62092615208294e-133	Treatment_stage vs. Pre_treatment
S100A4	4.3309995636741e-135	0.180329316949811	0.795	0.835	8.66199912734821e-132	Treatment_stage vs. Pre_treatment
TPD52	6.32915340957845e-134	-0.0582171	0.449	0.694	1.26583068191569e-130	Treatment_stage vs. Pre_treatment
PTPRE	1.16205979398033e-133	0.0521083652064693	0.513	0.78	2.32411958796065e-130	Treatment_stage vs. Pre_treatment
CCL4L2	1.78800709996842e-132	0.11518983335007	0.451	0.763	3.57601419993684e-129	Treatment_stage vs. Pre_treatment
METRNL	3.0097175492637e-132	0.118627505091149	0.466	0.766	6.0194350985274e-129	Treatment_stage vs. Pre_treatment
IL7R	1.10740680771745e-129	-0.131826	0.573	0.782	2.2148136154349e-126	Treatment_stage vs. Pre_treatment
FCGR3A	4.05876980242768e-127	0.231719679229805	0.559	0.873	8.11753960485537e-124	Treatment_stage vs. Pre_treatment
XCL2	4.24590111265581e-121	0.056896570650618	0.34	0.662	8.49180222531161e-118	Treatment_stage vs. Pre_treatment
ISG15	2.23947526912398e-120	0.08025886703464	0.889	0.996	4.47895053824795e-117	Treatment_stage vs. Pre_treatment
HLA-DMB	1.79051024044503e-119	-0.0529889	0.533	0.753	3.58102048089006e-116	Treatment_stage vs. Pre_treatment
RAP1GAP2	2.17576529437235e-119	0.141870104596601	0.59	0.877	4.35153058874469e-116	Treatment_stage vs. Pre_treatment
TRGC2	6.31074753457404e-119	0.0984986308470406	0.514	0.791	1.26214950691481e-115	Treatment_stage vs. Pre_treatment
EOMES	5.05717180920384e-117	0.0520896795694317	0.415	0.724	1.01143436184077e-113	Treatment_stage vs. Pre_treatment
CDK14	8.97174255904963e-116	-0.060782	0.327	0.611	1.79434851180993e-112	Treatment_stage vs. Pre_treatment
PPP2R2B	2.53538285392522e-113	0.160612469771288	0.478	0.782	5.07076570785045e-110	Treatment_stage vs. Pre_treatment
PTGER2	7.09141271033068e-109	0.0597938480541182	0.435	0.725	1.41828254206614e-105	Treatment_stage vs. Pre_treatment
RPLP0	9.42163493097152e-109	-0.0553454	0.948	0.966	1.8843269861943e-105	Treatment_stage vs. Pre_treatment
SCLT1	5.65341138358193e-108	0.0641347954516446	0.668	0.931	1.13068227671639e-104	Treatment_stage vs. Pre_treatment
HLA-DMA	1.29735625460492e-105	-0.0576227	0.498	0.718	2.59471250920984e-102	Treatment_stage vs. Pre_treatment
MYOM2	2.06226537464107e-104	0.134916436724481	0.511	0.771	4.12453074928213e-101	Treatment_stage vs. Pre_treatment
PFN1	1.42542879495646e-103	0.0650578745913655	0.96	0.969	2.85085758991291e-100	Treatment_stage vs. Pre_treatment
SRGN	2.80120555880805e-101	0.150255537598654	0.814	0.905	5.6024111176161e-98	Treatment_stage vs. Pre_treatment
TBX21	7.81524619947594e-101	0.141322060142844	0.488	0.779	1.56304923989519e-97	Treatment_stage vs. Pre_treatment
C1orf21	4.33639901237188e-99	0.189301963764985	0.552	0.846	8.67279802474376e-96	Treatment_stage vs. Pre_treatment
HVCN1	3.09097823388552e-95	-0.0787017	0.469	0.684	6.18195646777105e-92	Treatment_stage vs. Pre_treatment
PTGDR	4.25204930712166e-95	0.0652791745794599	0.352	0.692	8.50409861424331e-92	Treatment_stage vs. Pre_treatment
GNG7	2.60658232550434e-94	-0.0602826	0.444	0.665	5.21316465100869e-91	Treatment_stage vs. Pre_treatment
TGFBR3	3.49478541649407e-93	0.192930724051895	0.52	0.8	6.98957083298815e-90	Treatment_stage vs. Pre_treatment
BCL2	5.43652935818229e-93	-0.0690333	0.577	0.775	1.08730587163646e-89	Treatment_stage vs. Pre_treatment
RGCC	1.31678972838413e-86	-0.0564778	0.512	0.725	2.63357945676826e-83	Treatment_stage vs. Pre_treatment
STRBP	1.22855299744169e-83	-0.0686356	0.47	0.678	2.45710599488337e-80	Treatment_stage vs. Pre_treatment
S100A6	3.76752959175243e-80	0.0991298413705668	0.865	0.92	7.53505918350486e-77	Treatment_stage vs. Pre_treatment
SPON2	4.73318462258847e-80	0.256412007026701	0.563	0.844	9.46636924517695e-77	Treatment_stage vs. Pre_treatment
LAIR2	1.52065998120953e-77	0.168806907141358	0.527	0.803	3.04131996241907e-74	Treatment_stage vs. Pre_treatment
TTC38	1.59294110973302e-77	0.164180011614318	0.549	0.827	3.18588221946604e-74	Treatment_stage vs. Pre_treatment
APOBEC3C	1.95183928380591e-76	0.0647032944264525	0.577	0.812	3.90367856761183e-73	Treatment_stage vs. Pre_treatment
GBP5	2.07000484059599e-75	0.0958870315735666	0.708	0.95	4.14000968119198e-72	Treatment_stage vs. Pre_treatment
SLAMF7	2.12025638976875e-74	0.0962785564409429	0.478	0.772	4.24051277953749e-71	Treatment_stage vs. Pre_treatment
CYBA	1.14956260813905e-69	0.0651308776153243	0.919	0.948	2.29912521627811e-66	Treatment_stage vs. Pre_treatment
DNAJC1	1.24202016205761e-69	0.0935504118328535	0.574	0.824	2.48404032411522e-66	Treatment_stage vs. Pre_treatment
TCL1A	6.10814100701725e-68	-0.105421	0.469	0.683	1.22162820140345e-64	Treatment_stage vs. Pre_treatment
MYBL1	9.91405345200512e-68	0.142692756114339	0.473	0.74	1.98281069040102e-64	Treatment_stage vs. Pre_treatment
IQGAP2	2.05817887384796e-65	0.147778295883158	0.727	0.83	4.11635774769591e-62	Treatment_stage vs. Pre_treatment
MIR4435-2HG	7.0055841526238e-62	0.0749075336536082	0.483	0.721	1.40111683052476e-58	Treatment_stage vs. Pre_treatment
MAN1A1	1.02932589205199e-61	0.0698405653853343	0.553	0.779	2.05865178410398e-58	Treatment_stage vs. Pre_treatment
KLRC1	1.92882601792677e-60	0.0564505805167248	0.329	0.618	3.85765203585354e-57	Treatment_stage vs. Pre_treatment
HLA-DRA	7.38227872685412e-59	-0.0992822	0.694	0.839	1.47645574537082e-55	Treatment_stage vs. Pre_treatment
ARHGAP10	1.25416417388663e-58	0.0601625952179819	0.452	0.704	2.50832834777326e-55	Treatment_stage vs. Pre_treatment
ABI3	5.28884976507675e-58	0.109688238840774	0.544	0.776	1.05776995301535e-54	Treatment_stage vs. Pre_treatment
IL32	1.21462421133456e-57	0.0988206236230105	0.807	0.868	2.42924842266912e-54	Treatment_stage vs. Pre_treatment
HSP90AA1	2.28500928242179e-54	0.056657397320524	0.902	0.948	4.57001856484359e-51	Treatment_stage vs. Pre_treatment
CD8A	1.1678260638621e-53	0.143070146892154	0.585	0.831	2.33565212772421e-50	Treatment_stage vs. Pre_treatment
CD300A	5.00986177067152e-53	0.14332295215675	0.579	0.839	1.0019723541343e-49	Treatment_stage vs. Pre_treatment
KLRG1	2.411680817877e-52	0.0764371400201452	0.489	0.723	4.82336163575401e-49	Treatment_stage vs. Pre_treatment
ANXA1	3.36963376965232e-52	0.180965535408522	0.726	0.848	6.73926753930464e-49	Treatment_stage vs. Pre_treatment
RABGAP1L	6.34740895631616e-50	0.103079808261514	0.815	0.919	1.26948179126323e-46	Treatment_stage vs. Pre_treatment
CD8B	1.2931652752114e-49	0.0755102068712814	0.531	0.746	2.58633055042281e-46	Treatment_stage vs. Pre_treatment
GAPDH	4.36433787862966e-48	0.0637274055921886	0.892	0.921	8.72867575725932e-45	Treatment_stage vs. Pre_treatment
GSTP1	9.33266700732608e-48	0.104498126430569	0.744	0.827	1.86653340146522e-44	Treatment_stage vs. Pre_treatment
PTPN12	6.46080859297667e-46	0.113040339701829	0.491	0.736	1.29216171859533e-42	Treatment_stage vs. Pre_treatment
CTSD	5.21631485230427e-45	0.0537696817203661	0.608	0.838	1.04326297046085e-41	Treatment_stage vs. Pre_treatment
CLIC1	1.03017190104562e-43	0.101011849567963	0.811	0.911	2.06034380209124e-40	Treatment_stage vs. Pre_treatment
MCTP2	1.10728360936577e-43	0.111555188552986	0.52	0.766	2.21456721873155e-40	Treatment_stage vs. Pre_treatment
CD38	1.1499791578707e-43	0.11435846903502	0.644	0.869	2.2999583157414e-40	Treatment_stage vs. Pre_treatment
TNFRSF1B	4.39453908230727e-41	0.0840009493514626	0.578	0.795	8.78907816461453e-38	Treatment_stage vs. Pre_treatment
NKG7	1.38606983855577e-40	0.377924683385102	0.725	0.888	2.77213967711155e-37	Treatment_stage vs. Pre_treatment
KLRB1	1.0542427520612e-39	0.189822115711406	0.537	0.771	2.1084855041224e-36	Treatment_stage vs. Pre_treatment
HOPX	2.00407104832445e-38	0.142111819760099	0.522	0.776	4.0081420966489e-35	Treatment_stage vs. Pre_treatment
GNLY	2.24807497639073e-38	0.282240995271065	0.557	0.808	4.49614995278147e-35	Treatment_stage vs. Pre_treatment
ID2	6.3115569187443e-37	0.134676651006365	0.715	0.835	1.26231138374886e-33	Treatment_stage vs. Pre_treatment
TOX	1.00799456857012e-36	0.104982448179293	0.61	0.844	2.01598913714023e-33	Treatment_stage vs. Pre_treatment
ANXA2	2.01557923805544e-36	0.076464903832791	0.636	0.858	4.03115847611089e-33	Treatment_stage vs. Pre_treatment
SAMSN1	5.81049075477752e-36	0.0530511972759779	0.544	0.762	1.1620981509555e-32	Treatment_stage vs. Pre_treatment
EFHD2	1.71429096784083e-34	0.23371008048178	0.666	0.812	3.42858193568167e-31	Treatment_stage vs. Pre_treatment
PSME2	9.23119493502002e-34	0.0723904550140633	0.858	0.973	1.846238987004e-30	Treatment_stage vs. Pre_treatment
KLRD1	1.56622454940082e-31	0.293584524778959	0.583	0.839	3.13244909880165e-28	Treatment_stage vs. Pre_treatment
CRIP1	1.71892129676572e-30	0.0869891003894124	0.589	0.69	3.43784259353144e-27	Treatment_stage vs. Pre_treatment
MATK	3.32710051302991e-30	0.138908595601998	0.557	0.803	6.65420102605982e-27	Treatment_stage vs. Pre_treatment
S100A10	9.20396053122332e-29	0.0653394766235844	0.793	0.853	1.84079210624466e-25	Treatment_stage vs. Pre_treatment
IFI6	1.60420988621692e-27	0.0680383716562376	0.787	0.995	3.20841977243384e-24	Treatment_stage vs. Pre_treatment
IGKC	2.54863407849849e-27	-0.108915	0.586	0.733	5.09726815699698e-24	Treatment_stage vs. Pre_treatment
CD63	7.041348109076e-27	0.132624939451363	0.65	0.772	1.4082696218152e-23	Treatment_stage vs. Pre_treatment
PRDM1	2.79521968268129e-26	0.0897316910749162	0.475	0.738	5.59043936536258e-23	Treatment_stage vs. Pre_treatment
CD74	3.45483684585287e-26	-0.0666685	0.777	0.893	6.90967369170574e-23	Treatment_stage vs. Pre_treatment
CCL5	4.13129900158873e-26	0.295615980798733	0.684	0.842	8.26259800317746e-23	Treatment_stage vs. Pre_treatment
PPIB	8.94913174893153e-26	0.0582002731496494	0.809	0.881	1.78982634978631e-22	Treatment_stage vs. Pre_treatment
C12orf75	9.32309695802578e-25	0.166687586469573	0.603	0.74	1.86461939160516e-21	Treatment_stage vs. Pre_treatment
NCALD	1.25982770742222e-22	0.110743301711932	0.54	0.767	2.51965541484444e-19	Treatment_stage vs. Pre_treatment
YBX3	1.74093952004715e-22	-0.0519403	0.48	0.653	3.48187904009431e-19	Treatment_stage vs. Pre_treatment
CEBPB	9.02277490329949e-22	0.050365068719595	0.564	0.762	1.8045549806599e-18	Treatment_stage vs. Pre_treatment
LYST	1.06578636772723e-21	0.0583486101360388	0.597	0.81	2.13157273545445e-18	Treatment_stage vs. Pre_treatment
FCRL6	7.10494189208927e-21	0.1896109128813	0.528	0.781	1.42098837841785e-17	Treatment_stage vs. Pre_treatment
S100A11	7.91416838328011e-20	0.107416543852156	0.787	0.905	1.58283367665602e-16	Treatment_stage vs. Pre_treatment
SEC61B	8.41636773044482e-20	0.0586800688669441	0.742	0.827	1.68327354608896e-16	Treatment_stage vs. Pre_treatment
NEAT1	1.63640097307924e-19	0.076464085681759	0.748	0.841	3.27280194615849e-16	Treatment_stage vs. Pre_treatment
IDH2	9.04630338536346e-18	0.0768256944808026	0.605	0.803	1.80926067707269e-14	Treatment_stage vs. Pre_treatment
GBP1	1.80132732376602e-17	0.0735361024563225	0.779	0.991	3.60265464753204e-14	Treatment_stage vs. Pre_treatment
GNAI2	2.74627392241068e-17	0.0527557224278553	0.825	0.916	5.49254784482136e-14	Treatment_stage vs. Pre_treatment
FKBP11	4.60799554025866e-16	0.0561705372753513	0.517	0.707	9.21599108051732e-13	Treatment_stage vs. Pre_treatment
IGLC2	5.40629800456541e-16	-0.0697693	0.332	0.462	1.08125960091308e-12	Treatment_stage vs. Pre_treatment
PPBP	2.51793109044327e-14	-0.0665439	0.401	0.528	5.03586218088654e-11	Treatment_stage vs. Pre_treatment
LGALS1	2.959223992905e-14	0.167194587569667	0.581	0.724	5.91844798581001e-11	Treatment_stage vs. Pre_treatment
PRELID1	3.68333850977032e-14	0.0688605230027022	0.746	0.854	7.36667701954063e-11	Treatment_stage vs. Pre_treatment
CTSW	7.41423610797419e-14	0.217362748388978	0.618	0.852	1.48284722159484e-10	Treatment_stage vs. Pre_treatment
CHST12	2.13340159889139e-13	0.126442889196017	0.625	0.832	4.26680319778279e-10	Treatment_stage vs. Pre_treatment
PICALM	3.56392718078638e-13	0.0563014684002525	0.67	0.864	7.12785436157275e-10	Treatment_stage vs. Pre_treatment
CLIC3	6.88218367172375e-13	0.220919982857669	0.536	0.769	1.37643673434475e-09	Treatment_stage vs. Pre_treatment
COPE	1.4307011565052e-12	0.0524483499837127	0.735	0.829	2.86140231301041e-09	Treatment_stage vs. Pre_treatment
ZEB2	2.43174991695758e-11	0.203668706100398	0.711	0.869	4.86349983391515e-08	Treatment_stage vs. Pre_treatment
TXN	2.60626403721351e-11	0.0700816097560971	0.62	0.735	5.21252807442701e-08	Treatment_stage vs. Pre_treatment
VCL	5.06237131353992e-11	0.0702202286400836	0.504	0.702	1.01247426270798e-07	Treatment_stage vs. Pre_treatment
GZMB	1.8971499334783e-10	0.357374563098713	0.59	0.838	3.7942998669566e-07	Treatment_stage vs. Pre_treatment
ASCL2	1.99992171376889e-10	0.120512647004319	0.472	0.688	3.99984342753779e-07	Treatment_stage vs. Pre_treatment
GLIPR2	2.35366120058714e-10	0.0727056871480211	0.57	0.76	4.70732240117427e-07	Treatment_stage vs. Pre_treatment
AHNAK	1.88537801020905e-09	0.0976010511764622	0.61	0.743	3.7707560204181e-06	Treatment_stage vs. Pre_treatment
ITGB1	2.65696944301198e-09	0.135984232142771	0.658	0.815	5.31393888602397e-06	Treatment_stage vs. Pre_treatment
PRF1	6.94337829674671e-09	0.307053236759699	0.667	0.891	1.38867565934934e-05	Treatment_stage vs. Pre_treatment
ZNF683	2.18043325505127e-08	0.0539235913311167	0.343	0.601	4.36086651010254e-05	Treatment_stage vs. Pre_treatment
PLEK	4.32528843111691e-08	0.177990448517434	0.625	0.795	8.65057686223382e-05	Treatment_stage vs. Pre_treatment
CCL4	7.55121426203233e-08	0.280974342359194	0.608	0.788	0.000151024285240647	Treatment_stage vs. Pre_treatment
ARHGAP26	4.60547228096325e-06	0.0912052247884512	0.643	0.827	0.00921094456192651	Treatment_stage vs. Pre_treatment
EIF4G3	1.31646626853389e-05	0.0825154577896855	0.669	0.848	0.0263293253706778	Treatment_stage vs. Pre_treatment
IGLC3	2.05606874435711e-05	-0.0787278	0.256	0.464	0.0411213748871421	Treatment_stage vs. Pre_treatment
CYCS	2.79745761801279e-05	0.0602803174116093	0.62	0.805	0.0559491523602558	Treatment_stage vs. Pre_treatment
MYO1F	7.26402846408676e-05	0.171425980066554	0.636	0.859	0.145280569281735	Treatment_stage vs. Pre_treatment
GZMA	0.000134693020940133	0.321154459016591	0.669	0.864	0.269386041880265	Treatment_stage vs. Pre_treatment
PYHIN1	0.000211698354076913	0.195873031025979	0.642	0.862	0.423396708153826	Treatment_stage vs. Pre_treatment
CMC1	0.000313731723054821	0.0758730040606552	0.547	0.724	0.627463446109642	Treatment_stage vs. Pre_treatment
ATXN1	0.000706221987552814	0.106666877175346	0.604	0.788	1	Treatment_stage vs. Pre_treatment
XBP1	0.000986897751525817	0.0819945937502271	0.646	0.83	1	Treatment_stage vs. Pre_treatment
SYNE2	0.00116628836440698	0.153923282913774	0.702	0.887	1	Treatment_stage vs. Pre_treatment
EIF3A	0.00461309614998031	0.051398671782987	0.642	0.814	1	Treatment_stage vs. Pre_treatment
VOPP1	0.00582192630462867	0.0533165216403393	0.586	0.744	1	Treatment_stage vs. Pre_treatment
CYTOR	0.00584492461276025	0.0992259870621673	0.565	0.744	1	Treatment_stage vs. Pre_treatment
CDK2AP2	0.00711079053207114	0.0685006825130633	0.556	0.728	1	Treatment_stage vs. Pre_treatment
HSP90B1	0.0143295381369674	0.0630984717351878	0.651	0.811	1	Treatment_stage vs. Pre_treatment
SELENOS	0.0293536661615755	0.0623409104365861	0.502	0.687	1	Treatment_stage vs. Pre_treatment
ZBTB38	0.0310908928150765	0.0688742310880716	0.466	0.631	1	Treatment_stage vs. Pre_treatment
ATP1B3	0.0318370050557339	0.0871790482065591	0.578	0.731	1	Treatment_stage vs. Pre_treatment
AOAH	0.0404697187482762	0.175088669980195	0.714	0.93	1	Treatment_stage vs. Pre_treatment
FNDC3B	0.0588852012766533	0.111700492247256	0.616	0.795	1	Treatment_stage vs. Pre_treatment
SYNGR1	0.061224987511463	0.0857892674580858	0.421	0.631	1	Treatment_stage vs. Pre_treatment
GZMH	0.114898090456447	0.367414822528046	0.649	0.863	1	Treatment_stage vs. Pre_treatment
MT2A	0.141611172801987	0.0718154528445498	0.785	0.954	1	Treatment_stage vs. Pre_treatment
TRBC1	0.162644770800085	0.0549452288780785	0.662	0.801	1	Treatment_stage vs. Pre_treatment
RORA	0.229726476148925	0.121120418407155	0.592	0.772	1	Treatment_stage vs. Pre_treatment
IGHM	0.32856495458447	-0.159894	0.459	0.588	1	Treatment_stage vs. Pre_treatment
LYAR	0.496037289144738	0.0859443758135221	0.508	0.678	1	Treatment_stage vs. Pre_treatment
TPI1	0.510691539244701	0.0523265666162862	0.68	0.818	1	Treatment_stage vs. Pre_treatment
SPN	0.609879835779195	0.111001250247839	0.633	0.809	1	Treatment_stage vs. Pre_treatment
FGFBP2	0.746220404974172	0.359442896822097	0.641	0.848	1	Treatment_stage vs. Pre_treatment
CALR	0.816516416997349	0.065401139196771	0.746	0.915	1	Treatment_stage vs. Pre_treatment
CST7	0.820745525334161	0.331657347130727	0.648	0.848	1	Treatment_stage vs. Pre_treatment
ADGRE5	0.837863462715646	0.103312795853162	0.658	0.837	1	Treatment_stage vs. Pre_treatment
APOBEC3G	0.849502035448252	0.132092309039705	0.642	0.828	1	Treatment_stage vs. Pre_treatment
CX3CR1	0.862642359677645	0.22633037776013	0.578	0.798	1	Treatment_stage vs. Pre_treatment
PYCARD	0.941354497576251	0.0568682338857734	0.607	0.757	1	Treatment_stage vs. Pre_treatment

## Sheet: Table S2
Table S2. Mfuzz-derived temporal gene expression patterns, corresponding gene expression profiles, and enriched Kyoto Encyclopedia of Genes and Genomes pathways in all cells.
Mfuzz-derived temporal gene expression patterns and corresponding gene expression profiles										Kyoto Encyclopedia of Genes and Genomes Pathways
Gene	Normal	XLH_0	XLH_1.1	XLH_1.2	XLH_1.3	XLH_1.4	Pattern	Membership		ID	Pattern	Description	P value	Ratio
ACTR3	0.568457172651567	-1.12662	-0.775351	1.36975547775061	0.663615326600957	-0.699858	C5	0.379487476820272		hsa04660	C5	T cell receptor signaling pathway	1.72088693953093e-12	8.94308943089431
AES	0.64554174399211	-1.25349	0.682053000619339	0.34185046858982	0.8744898049686	-1.29044	C5	0.648126277880731		hsa05417	C5	Lipid and atherosclerosis	1.20481530113154e-07	8.94308943089431
AHNAK	1.62669364242124	-0.971979	0.496900958227745	-0.197418	0.100825834695961	-1.05502	C5	0.738672214377371		hsa04071	C5	Sphingolipid signaling pathway	2.22286202281822e-07	6.50406504065041
AIF1	0.551146955872959	-0.498007	0.329293517495251	0.0444995474291208	1.2437014308525	-1.67063	C5	0.53116583416995		hsa04010	C5	MAPK signaling pathway	7.85180759735773e-07	10.1626016260163
ANXA2	0.743496699563342	-1.34636	0.599917962678693	0.500314342376181	0.72615506605013	-1.22353	C5	0.689145397333026		hsa04662	C5	B cell receptor signaling pathway	1.16038935022972e-06	5.28455284552846
ANXA5	1.02491358429646	-1.1919	0.90408838989853	-0.0719763	0.529172046214506	-1.19429	C5	0.739503264711365		hsa00190...13	C1	Oxidative phosphorylation	2.98899433994705e-17	15.7534246575342
AP2M1	1.81234540798608	-1.0658	0.226629145426239	-0.185295	-0.0911154	-0.696768	C5	0.571523392063951		hsa05012...14	C1	Parkinson disease	2.01527481214687e-13	17.8082191780822
AP2S1	1.50097619469835	-1.02522	0.611538055815769	-0.41172	0.342029578288324	-1.0176	C5	0.770286013888314		hsa05016...17	C1	Huntington disease	1.93751965511441e-10	16.4383561643836
APMAP	0.855039402392614	-1.64754	-0.296269	0.420501429063745	1.06441580738976	-0.396145	C5	0.660526846220414		hsa05415...19	C1	Diabetic cardiomyopathy	8.53317398938995e-10	13.013698630137
APRT	1.76271620026779	-0.707693	0.26863443843675	-0.356798	0.118701262988796	-1.08556	C5	0.563767172646794		hsa04714	C1	Thermogenesis	1.34320734358637e-09	13.6986301369863
ARF1	1.73418778957676	-1.32199	0.0229459198593691	-0.484019	0.0912912017795948	-0.0424153	C5	0.521943775261692		hsa04621	C2	NOD-like receptor signaling pathway	3.78077323157389e-09	10.4166666666667
ARGLU1	1.13625577011012	-0.905669	-1.03337	-0.683129	1.09665112300825	0.389261065457514	C5	0.427035033001011		hsa05165	C2	Human papillomavirus infection	4.69114559539573e-08	13.0208333333333
ARHGAP45	1.74739628579245	-0.999331	-0.535898	-0.0931638	0.508387590354757	-0.627391	C5	0.765192098683353		hsa05169	C2	Epstein-Barr virus infection	1.83988525596487e-06	8.85416666666667
ARHGDIA	1.79873835349135	-0.895235	-0.249563	0.0628022270633423	0.2073179408272	-0.924061	C5	0.755024838192396		hsa05164	C2	Influenza A	4.67809776012732e-06	7.8125
ARL6IP4	1.24226805278412	-0.89356	0.0319158324310236	-0.140152	1.02185584366574	-1.26233	C5	0.848537786181099		hsa04062...30	C2	Chemokine signaling pathway	1.76620494972458e-05	7.8125
ARPC2	0.634124183989131	-1.59196	-0.219452	1.01479180399467	0.77852671204765	-0.616035	C5	0.507552351642869		hsa04612	C4	Antigen processing and presentation	1.20415113659759e-10	5.6047197640118
ARPC3	0.929009244010253	-0.841446	0.385967510977096	0.668003994434523	0.473780321051111	-1.61531	C5	0.668143835340195		hsa04650	C4	Natural killer cell mediated cytotoxicity	1.81234533671253e-10	7.07964601769912
ATP5F1D	1.80185500344417	-0.74463	0.175194118277563	-0.444997	0.180793947386907	-0.968217	C5	0.544299835679771		hsa04141	C4	Protein processing in endoplasmic reticulum	1.13130542724676e-09	7.66961651917404
ATP5MC3	1.19972779724811	-1.31609	0.68620777877522	0.174337749368227	0.35260900537326	-1.09679	C5	0.819548049467158		hsa00190...36	C4	Oxidative phosphorylation	1.02463767635937e-08	6.48967551622419
ATP5MD	0.100035428176957	-0.727828	0.93379534792574	0.980865476665316	0.30476761151563	-1.59164	C5	0.344812705338275		hsa04145	C4	Phagosome	3.14115720957082e-08	6.78466076696165
ATP5MF	0.943413048164494	-0.755865	0.716275875757748	0.687986988851168	0.00575920649197465	-1.59757	C5	0.577877731368752		hsa05012...43	C3	Parkinson disease	2.14499276717167e-09	13.9240506329114
ATP5PD	1.41500896892729	-0.689087	0.691087087411771	-0.196958	0.184408970629418	-1.40446	C5	0.660784511153791		hsa00190...45	C3	Oxidative phosphorylation	1.92835287844365e-08	9.49367088607595
ATP6V0B	1.59482123056411	-1.28107	0.384113684972979	-0.242443	0.274970103024644	-0.730391	C5	0.851495392011886		hsa05016...46	C3	Huntington disease	1.28798238033735e-07	13.2911392405063
BRD2	1.53356380321443	-1.02066	-1.05487	-0.00860769	0.688845400571815	-0.138281	C5	0.57011783265805		hsa04932...48	C3	Non-alcoholic fatty liver disease	6.97739355346863e-07	8.86075949367089
BRK1	1.84119831361953	-0.952389	-0.109554	-0.295991	0.251601944723941	-0.734866	C5	0.673181960522177		hsa05010	C3	Alzheimer disease	1.45893240047177e-06	13.9240506329114
BSG	1.66423839273543	-1.24545	-0.0263566	-0.106761	0.416750053559421	-0.702424	C5	0.930851329540758
BZW1	0.255267236046395	-1.67678	0.443393257470175	0.085468688346204	1.31837584771911	-0.42573	C5	0.411766625386115
C19orf66	1.32106208637378	-1.03411	-0.708982	0.688758682588954	0.632402176210264	-0.899136	C5	0.739931612548213
C9orf78	1.1095170534276	-1.36941	-0.0717364	-0.209744	1.19209917796125	-0.650722	C5	0.815812187663084
CALM2	0.795274611230734	-1.08263	0.306892087695735	0.461166389659964	0.937157494896159	-1.41786	C5	0.708554332259031
CALR	0.949752480905731	-1.52072	-0.201832	0.343905192717597	1.09034764657668	-0.661455	C5	0.763654320468574
CAP1	0.952338187817779	-1.65916	0.144729406996379	0.804749228120271	0.445342097727529	-0.687999	C5	0.708712101105149
CAPN2	0.705702221581102	-1.42351	-0.309012	0.636492483132872	1.16953759224251	-0.779205	C5	0.601350469752298
CCDC85B	1.05917179513305	-1.5014	0.0667876415340118	-0.291105	1.14339891906624	-0.476853	C5	0.775904336820088
CCNL1	1.65662426080019	-1.10726	-0.700523	-0.287982	0.643532360469824	-0.204395	C5	0.635662047376623
CD6	1.55469300903251	-1.12481	-0.522661	-0.113425	0.813887343172489	-0.607684	C5	0.842271315316782
CD69	1.46185994531621	-1.04987	-0.0806175	-0.876822	0.919511566192454	-0.374063	C5	0.6599998177299
CD8B	1.34775654136595	-1.4838	0.0555264273323927	0.20100040671303	0.622086046399831	-0.742566	C5	0.934393034435517
CD99	0.616021389965833	-1.75511	0.355753256647346	0.376716770305569	0.974336791562468	-0.567721	C5	0.602921064156108
CFD	0.875519037928845	-0.757519	-0.162111	0.203961660765439	1.25779178451965	-1.41764	C5	0.681566844305855
CFL1	1.48632331316516	-1.17174	-0.0913505	0.304391327078371	0.503546076287255	-1.03117	C5	0.945576712414296
CHCHD2	0.89209056047325	-0.986894	0.629222949483723	0.201038862284633	0.755531039545056	-1.49099	C5	0.721963074607886
CIB1	0.724463555207084	-1.30569	0.247545666957382	0.260776241722085	1.18501308102766	-1.1121	C5	0.702057139405212
CIRBP	1.81793110255417	-0.772155	-0.656114	-0.361158	0.504195693429977	-0.532699	C5	0.519607966008116
CLIC1	0.632687546581628	-1.77139	0.525643259109274	0.609853759850397	0.639430616499466	-0.636222	C5	0.591173036241435
CORO1A	1.6740292436083	-1.08912	0.0715982705822629	0.312235113266401	-0.0155448	-0.953202	C5	0.788678093872951
COTL1	1.71619970014635	-0.963519	0.294594185964781	-0.288597	0.198769924475678	-0.957447	C5	0.760328352226941
COX5A	1.65742819129608	-1.01786	0.133664216181318	0.0384525317387118	0.25299415953044	-1.06468	C5	0.891306898182236
COX5B	1.35343543457325	-0.845268	0.356111106301098	0.0720706252645103	0.502224774541678	-1.43857	C5	0.827633694472674
COX6A1	1.73948756522916	-1.04234	0.0389729017108406	-0.0931648	0.257666897586224	-0.900627	C5	0.872177990081184
COX6B1	1.30323806347609	-0.773518	0.993255676122322	-0.307635	0.0569788364609057	-1.27232	C5	0.598357987806198
COX6C	-0.205688	0.733670142934592	0.971643707211218	-0.0737779	0.394632696757531	-1.82048	C5	0.247086683036276
COX7A2	0.685407290897605	-0.934268	1.45159560915669	-0.0490339	0.0873455399099655	-1.24105	C5	0.504708861584612
COX8A	0.931302375415561	-1.27241	0.333606713922918	-0.00310967	1.10127289434157	-1.09066	C5	0.801109832090763
CRIP1	0.581187599164087	-1.33443	1.41102981322678	-0.0322785	0.276244088143369	-0.901751	C5	0.519372513842167
CSK	1.37704792553973	-1.2974	-0.0303052	0.525224979469923	0.412232588856755	-0.986797	C5	0.899625921111259
CST3	1.33767478694957	-1.02734	0.349408855398641	-0.135068	0.706482797521253	-1.23116	C5	0.889119823335116
CSTB	1.43612078224305	-0.316574	0.276928623265714	-0.327658	0.485910839989211	-1.55473	C5	0.608328807216261
CTSW	1.52967678674586	-1.29251	-0.415249	0.295824164339753	0.542224430485921	-0.659967	C5	0.88815612707428
DDX24	1.46470471739644	-1.11146	-0.863584	-0.23309	0.892695701388704	-0.149265	C5	0.628730857992435
DDX5	0.556265309957906	-0.417245	-0.840353	-0.605901	1.79131991316269	-0.484087	C5	0.389640506023439
DENND2D	1.59591458372195	-1.34087	-0.359137	0.611571986214314	-0.14568	-0.361799	C5	0.622550363512955
DHRS7	1.00369782180758	-1.67652	-0.0203554	0.621236511639609	0.665627000014489	-0.593686	C5	0.758685671336926
EDF1	1.2547964556011	-1.06254	0.787749216104582	-0.0460813	0.319713147130353	-1.25363	C5	0.767080177560505
EIF1	1.70829515081483	-1.083	-0.0132033	-0.420304	0.501441562687069	-0.693231	C5	0.834938203235765
EIF5A	1.69395655648137	-0.811789	-0.558303	-0.113444	0.644722912614269	-0.855143	C5	0.767654174017563
ELOB	1.69563036643824	-0.779211	0.324010701047326	-0.168857	0.100624623915441	-1.1722	C5	0.676663176691615
EMP3	0.385258230541731	-1.26849	0.279319066423879	0.408430854485053	1.31810288114973	-1.12262	C5	0.492676959887991
ENO1	1.33072490670098	-1.11824	0.0434750685448087	0.297162055693365	0.654981518358484	-1.2081	C5	0.92207683665425
EZR	1.63982937961197	-0.716273	0.412017113482316	-0.706364	0.367763329185284	-0.996972	C5	0.598178523573479
FCER1G	0.671043900567255	-0.875334	0.0051197468892564	0.112137078093405	1.4159418710022	-1.32891	C5	0.617428572531439
FCN1	0.410171959969387	-0.459875	-0.0233316	0.5814834606493	1.1866687313066	-1.69512	C5	0.443097851446935
FGR	0.782046029831796	-1.51956	0.364610302354984	0.523466111322434	0.836050301327337	-0.986614	C5	0.720082045508811
FKBP8	1.81034482620394	-1.19806	-0.0997617	-0.273996	0.175552698856657	-0.414081	C5	0.657761389440962
FLNA	0.775685076565138	-1.43477	-0.180502	0.213990983163767	1.32908876856734	-0.703496	C5	0.674081284282934
GADD45B	1.78448649759705	-1.06741	-0.462658	-0.124627	0.403202498690059	-0.53299	C5	0.734682672522191
GDI2	1.79230700966601	-1.02817	0.0714479832258531	0.265713940546705	-0.395144	-0.706156	C5	0.477480947491695
GNG5	0.945567953573596	-1.3853	0.353937811075612	0.693430273848654	0.531681395797948	-1.13932	C5	0.757221125260292
GRN	1.18546475045559	-0.72951	0.126868305314933	0.338343826916421	0.659157984118331	-1.58033	C5	0.77035894665776
GSTP1	1.05739111209847	-1.3495	0.4362697489465	0.374564935362973	0.633834667316494	-1.15256	C5	0.838424392284716
GUK1	1.49199437774247	-1.23584	-0.140631	0.216154926857283	0.584208951502725	-0.915885	C5	0.958597274333298
H3F3B	1.69907313518739	-1.04059	-0.448474	-0.271318	0.644535081195885	-0.583224	C5	0.792775908086523
HLA-C	1.1233081245393	-1.22587	-0.18996	0.577643278097704	0.812692911787917	-1.09782	C5	0.836939972368133
HLA-E	0.92915861451378	-1.64504	-0.541721	0.503341378369774	0.924500126974503	-0.170235	C5	0.613050976986778
HMGN1	1.43460736538112	-0.954806	0.285207181758018	-1.23826	0.626261016984359	-0.153009	C5	0.493572455082888
HMGN2	1.43110292811379	-1.06525	-0.0355708	-0.53167	0.970455664561223	-0.769069	C5	0.834768784676004
HNRNPF	1.17832685321326	-1.25165	0.00165574770854929	1.13778945526934	-0.231365	-0.834757	C5	0.591693107391152
HNRNPK	1.76599861375866	-0.720326	-0.182393	-0.271913	0.439271596492644	-1.03064	C5	0.723197237616826
HNRNPU	1.6140412890382	-0.677632	-1.07203	-0.0785818	0.722455625750911	-0.508254	C5	0.550663236614623
HOPX	0.969443800132103	-1.61455	-0.189086	0.927387511138591	0.479360873373884	-0.572557	C5	0.66454267601816
HSP90B1	0.818231045954769	-1.48334	0.43831506070871	-0.237514	1.17392912345175	-0.709624	C5	0.715904307372535
HSPA5	1.63861093184947	-1.13114	-0.388008	-0.0580079	0.632474781520318	-0.693931	C5	0.895518775226596
IER2	1.40332801689172	-1.36576	-0.364474	-0.34988	0.921959710843067	-0.245177	C5	0.762533344804552
IFITM3	0.498617055737454	-0.795767	-0.774511	0.537899096354611	1.50915350458065	-0.975392	C5	0.419026404439263
IL10RA	1.40453824291181	-1.36479	-0.076497	0.378214555154771	0.521155408445883	-0.862617	C5	0.933016449875425
IL32	1.63107322814731	-0.834012	0.0725680213518076	0.168587190203562	0.212803464443099	-1.25102	C5	0.812360387363138
ITGB2	1.58270515263853	-1.15605	-0.23767	0.305348138293374	0.418673998498118	-0.913011	C5	0.924459159039572
ITGB7	1.65313623795002	-1.11343	-0.294602	0.282153803126403	0.337209719377149	-0.864473	C5	0.891002537061103
JAK1	1.06531792647163	-0.775096	-1.20942	-0.476572	1.24579697900445	0.14997448902334	C5	0.43452816446246
KLF6	1.24427169796496	-1.16	-0.357138	-0.227545	1.19932692228897	-0.69892	C5	0.811092627086295
KMT2E	0.473066063601826	-1.01071	-1.4059	0.0603447907723571	0.966371717041733	0.916834779128173	C5	0.268157998062832
LAMP1	1.81121	-0.923939	-0.59506	0.014073666827613	0.328868902506883	-0.635151	C5	0.650133871274212
LAT	1.64988346104468	-1.40564	-0.0275112	-0.0342899	0.285265511119624	-0.467707	C5	0.855730112543212
LCP2	1.29433721830814	-1.00767	-1.22058	0.394303775867146	0.778925099524409	-0.239313	C5	0.552819512521091
LDHA	1.67637698441941	-1.1931	-0.0511215	-0.207862	0.477470314488554	-0.701762	C5	0.917657482360554
LGALS1	0.221398315414572	-1.18963	0.386193979679176	0.0653571941090758	1.53287265151826	-1.01619	C5	0.420004279345833
LGALS3	1.7437110940715	-0.590628	0.253090366457517	-0.498118	0.211619270899722	-1.11967	C5	0.520680387818259
LITAF	1.28466172774773	-1.70762	-0.30566	-0.0639991	0.501247715056522	0.291372028891729	C5	0.609320219273562
LST1	0.409895523755795	-0.949632	0.287782	-0.467807	1.65785879101575	-0.938097	C5	0.489748158359557
MCL1	1.02522252057282	-1.72121	-0.0418191	0.765926814828203	0.43178999769359	-0.459909	C5	0.699911677747777
MDH2	1.84529634643709	-0.853365	0.10675620149851	-0.169389	-0.0203732	-0.908925	C5	0.526320675782158
MPHOSPH8	0.616690346790123	-0.748407	-1.56412	-0.0893422	0.969072170139629	0.81610573735804	C5	0.279803791564046
MT-CO1	1.7917798265386	-0.772462	-0.48723	0.472408663358889	-0.164788	-0.839707	C5	0.481207245956072
MT-ND5	1.71817976904408	-1.16114	-0.652427	-0.36325	0.364996090464919	0.0936449818088254	C5	0.493427194089949
MYO1G	1.48807933935699	-1.11477	-0.523535	0.206549762401523	0.754324724319286	-0.810651	C5	0.878095461107094
NAPA	1.42413242297559	-1.23102	-0.393649	0.637892310115452	0.41335422998764	-0.850709	C5	0.832510463636257
NCL	1.60369659804164	-0.829774	-0.199004	-0.817933	0.829139564411093	-0.586125	C5	0.639973198451478
NDUFA1	0.337719182575009	-0.847869	1.56665080813859	0.375606791782599	-0.193501	-1.23861	C5	0.394059574829073
NDUFB2	0.495181792997902	-1.17735	0.563980203862653	0.760386788912193	0.743365283742748	-1.38557	C5	0.535905326229696
NDUFS7	1.76369151679785	-0.839248	0.0309201386935837	-0.0654378	0.181069337286237	-1.071	C5	0.753733817278361
NPC2	0.981670191482234	-0.61852	-0.136196	0.806547855469527	0.590187083426986	-1.62369	C5	0.628812696317651
NUCB1	1.81687399862179	-0.944306	-0.366106	-0.127539	0.351447088857981	-0.730369	C5	0.737070240776058
P4HB	1.75887095211339	-1.08828	-0.272103	-0.0718613	0.379581314169212	-0.706204	C5	0.857255014305031
PARK7	1.25989736887462	-1.55316	0.923029819348192	-0.219593	-0.115579	-0.294594	C5	0.592812863473944
PAXX	1.62876743887011	-1.27164	-0.314418	0.199077176029518	0.409352872369152	-0.651135	C5	0.897456650779737
PDIA3	0.670672950226038	-1.35005	-0.423524	0.537737502583203	1.30711195339312	-0.741949	C5	0.565955768712773
PFN1	1.67336604105602	-1.08724	0.206779909499966	-0.00395188	0.181612066832763	-0.970565	C5	0.871540024878785
PGAM1	1.72997138059025	-1.14268	-0.116217	0.0298216029723091	0.279475367353286	-0.780371	C5	0.896636947861508
PGLS	1.77821605523015	-0.686182	0.22623655691983	-0.305602	0.0893908626845809	-1.10206	C5	0.54386092680636
POLR2L	0.619054055840563	-0.918926	0.81246612330888	0.784399413386203	0.261411937452197	-1.55841	C5	0.53010141881714
PPIA	1.58215736981807	-1.05558	0.563430118953225	-0.361897	0.214319032632245	-0.942432	C5	0.754576998799582
PPIB	1.77302888984937	-1.05624	0.0555962541574588	-0.217572	0.240466788890209	-0.795275	C5	0.812936980183735
PPP1CA	1.82964985743657	-0.888896	-0.587183	0.143448425054104	0.183560995833168	-0.680581	C5	0.590178030123923
PPP1R18	1.24416174085398	-1.53801	0.187713461594829	0.624631043209149	0.253962783937636	-0.772461	C5	0.816504632011192
PRELID1	0.366583683214549	-1.46991	0.369494660531922	0.71765310135026	1.02132667146744	-1.00515	C5	0.459078000645153
PRR13	1.86684610151449	-0.855682	-0.212021	-0.324258	0.27238107037313	-0.747266	C5	0.576770425457518
PRRC2C	0.622714293544463	-1.07156	-0.967946	-0.00404925	1.58152876708568	-0.16069	C5	0.424683520412693
PSAP	1.05077214853255	-0.946504	0.331145823622997	0.109510773630085	0.89584554487082	-1.44077	C5	0.800904668350056
PSMB1	0.633374184620044	-0.976171	0.877269300572054	0.305289873545378	0.682507964439986	-1.52227	C5	0.596764068558812
PSMB3	0.371612471970769	-1.1319	0.574006167133749	1.11379030781209	0.425221408494671	-1.35273	C5	0.431570550896057
PSMB6	1.61140113234824	-1.03808	0.251611540458633	0.0302328006064404	0.241708047027349	-1.09687	C5	0.882759932387449
PSME1	1.18253339733151	-1.13196	-0.0564738	0.804620839830277	0.422436553222701	-1.22116	C5	0.783768600513864
PSME2	0.496597680091141	-1.06305	-0.38152	1.2768621235364	0.782470301866768	-1.11136	C5	0.410110063014977
PTGES3	1.30933587377232	-1.30948	0.451297566301397	-0.298345	0.719381364776904	-0.872191	C5	0.880180946563972
PTMA	1.30069491115184	-0.442643	-0.307636	-0.893202	1.21087836061168	-0.868092	C5	0.574029994497759
PUF60	1.87161106420276	-0.851802	-0.219604	0.0983513677859955	-0.0556386	-0.842918	C5	0.501556772977343
PYCARD	1.30001926873405	-1.28556	0.310570510471425	0.359667055323024	0.43130038926367	-1.11599	C5	0.897834133020293
PYURF	1.66414429087276	-0.920825	-0.143375	0.44698538800269	0.0307560780746901	-1.07769	C5	0.743369899137776
RAD23A	1.87355218213878	-0.894788	-0.380178	-0.0701404	0.183032332573697	-0.711478	C5	0.579887324439194
RALY	1.49770196938541	-1.37899	-0.150973	0.271237292556884	0.484811928467121	-0.723787	C5	0.934418629514047
RASAL3	1.69471359891777	-1.08107	-0.329814	0.190399513486077	0.355234850120343	-0.82946	C5	0.881079538687965
RASSF5	1.87038982513631	-0.855955	-0.314676	-0.439655	0.340500129757828	-0.600603	C5	0.508004059183433
RBM3	1.83249563263692	-0.952039	-0.2795	-0.200568	0.318013548201254	-0.718402	C5	0.714805592556421
RGS19	1.18225700415969	-1.66811	0.294425368070541	0.190758975280669	0.590508440483518	-0.589844	C5	0.852815799380959
RHOG	1.86362182186807	-0.915299	-0.119825	-0.197723	0.1519187061411	-0.782694	C5	0.613556345254685
RNASET2	1.85106472604393	-1.07331	-0.111915	-0.305612	0.17397958967594	-0.534211	C5	0.61004802242968
RNH1	1.72517431093888	-0.933739	-0.0228013	0.0492823168240551	0.229188739060712	-1.0471	C5	0.847428256749671
RPL36AL	1.5266229088487	-1.40117	0.43991989152091	-0.395693	0.328464751142447	-0.498141	C5	0.784637440787468
S100A10	1.23869033928683	-1.04709	0.86183204207283	-0.253503	0.388162168142784	-1.18809	C5	0.740520228712901
S100A4	0.728984696092754	-1.32317	0.459137783924334	0.127184531558257	1.11990404829379	-1.11204	C5	0.708550522005878
S100A6	1.27260716512617	-1.0562	0.119929146764735	0.075275059696337	0.833461089619547	-1.24507	C5	0.906344200018774
SAMHD1	0.411792052435926	-0.678864	0.230822020582479	1.22311064079603	0.435154454880919	-1.62202	C5	0.410720679230037
SAP18	1.26406167991686	-0.986327	0.366921562727405	0.246185140240646	0.51303371484775	-1.40387	C5	0.845115776998822
SASH3	1.47969774260945	-1.38671	-0.273471	0.360420321756811	0.487377765926548	-0.667319	C5	0.901127818515677
SAT1	0.555878978487562	-1.7967	-0.310822	0.243305340011192	1.12912997390441	0.179209990767157	C5	0.440876453311022
SBDS	1.79577840733534	-1.06794	-0.268692	-0.493774	0.416108815443237	-0.38148	C5	0.615980002268177
SCAND1	1.52696	-1.09919	0.399263193554264	-0.379172	0.502945989523513	-0.950811	C5	0.863719283308789
SEC61B	0.82538668073366	-1.50073	0.809924142871925	0.381016395103989	0.494687703248907	-1.01028	C5	0.697569398452213
SELENOW	1.63902051512452	-1.09828	-0.259436	0.0835893743472129	0.512723466786778	-0.877616	C5	0.937437238240564
SELPLG	1.7183183612479	-0.99527	-0.33145	-0.100894	0.523425371464067	-0.81413	C5	0.874554205899236
SERF2	1.31818941570965	-1.52551	0.687428195214015	-0.59373	0.284483002093755	-0.170861	C5	0.630647305648979
SERPINA1	1.15786446493697	-0.832796	-0.203563	0.237447205200894	1.00449115157863	-1.36344	C5	0.803713515386497
SERPINB1	1.28743977276455	-1.59154	0.189593491546616	0.0757788326398499	0.638661358244897	-0.599932	C5	0.895662266987748
SF3B1	1.58418417630721	-1.32554	0.359895975724881	-0.228169	0.292420664975246	-0.68279	C5	0.858852331932475
SH3BGRL3	0.721810016973602	-1.64451	0.255807709425269	0.161249161363562	1.13466518457026	-0.62902	C5	0.676509050581033
SHISA5	1.11817338582588	-0.970104	-0.817543	0.589064930603662	0.986243353009809	-0.905835	C5	0.679593136271192
SIGIRR	1.78543403345543	-0.999723	-0.0962665	-0.0821005	0.249653362159114	-0.856997	C5	0.827627456583895
SLC25A3	1.56327395010848	-1.39749	0.548769850799667	-0.310863	0.0470857994570585	-0.450779	C5	0.690521948098299
SLC9A3R1	1.65496972403706	-1.27675	-0.395643	-0.0441014	0.515845708889696	-0.45432	C5	0.839308508644746
SON	1.06098606690436	-1.43429	-1.05026	0.56971763432766	0.538676959616854	0.315167045551248	C5	0.465935689589848
SPCS1	1.73313605539417	-0.769362	0.384964394281247	-0.527996	0.155550487489953	-0.976293	C5	0.559019846141492
SPI1	1.71236403278056	-0.936509	0.0218843450618282	-0.428785	0.500490389652021	-0.869445	C5	0.815570488786824
SPSB3	1.88517517813101	-1.02892	-0.320749	-0.195339	0.136957321391684	-0.477128	C5	0.517731149623786
SQSTM1	1.62725671019585	-1.32103	0.130618431201768	-0.730257	0.228986055317032	0.0644236511982172	C5	0.517464831893013
SRP9	1.61722273102413	-0.971258	0.219156594866389	-0.172245	0.403065337173468	-1.09594	C5	0.888923565046131
SRRM1	0.587509341119981	-1.19652	-0.322264	-0.312387	1.68211025695889	-0.438448	C5	0.506793097689393
SRSF2	1.30893916796565	-1.0019	-0.680337	-0.0746241	1.14973963046511	-0.701821	C5	0.75765519376882
SRSF7	1.05433496379269	-1.46561	-1.00622	0.275883577945951	0.561585426476449	0.580016825327165	C5	0.438012146802621
STXBP2	1.7081179138474	-0.932629	0.0577188487557776	-0.444626	0.489819762029486	-0.878402	C5	0.807806319685146
SUMO2	1.32508291853764	-1.10235	0.0979009607263136	-0.0727029	0.871869461395917	-1.1198	C5	0.923511948822148
SYTL1	1.86184758587954	-0.96453	-0.334236	0.0312030733448624	0.09904619268568	-0.693331	C5	0.607394487686927
TAF1D	0.684068031593277	-0.844236	-1.18999	-0.520725	0.498424781183928	1.37246156096375	C5	0.257881952213109
TAP1	0.66669320376447	-1.20059	-0.56284	1.44044385217191	0.404065638835543	-0.747768	C5	0.426810358092359
TBC1D10C	1.78956354729194	-1.179	-0.386463	0.125868516419685	0.125836565742111	-0.475806	C5	0.688339142989428
TBCB	1.78403807360484	-0.989223	-0.234373	0.111016340167959	0.186747124268286	-0.858205	C5	0.793008145472605
TCF25	1.65915240116114	-1.06751	-0.823832	-0.217929	0.599320184340799	-0.149202	C5	0.587114045623154
TCIRG1	1.79482473257631	-0.929747	-0.49016	-0.0206257	0.375452882941485	-0.729745	C5	0.732836257503313
TIMP1	0.804120308105475	-1.17745	0.349298618778044	-1.36817	0.740626064840407	0.651581983164262	C5	0.379186676478158
TMA7	1.06093581906564	-1.15717	0.912964017809263	0.7209069696037	-0.769256	-0.768382	C5	0.467856697272468
TMBIM6	0.958876572520004	-1.4843	0.403524955938441	0.548499246364566	0.599944014443345	-1.02655	C5	0.786620279453477
TMC8	1.37637825753051	-0.438212	-1.57498	0.103473521061658	0.640883662757317	-0.107548	C5	0.394453083789829
TMSB10	1.07975099057751	-0.598532	-0.0963227	0.18677091720804	0.99251195941127	-1.56418	C5	0.719987570111224
TNFAIP3	1.77929883515226	-0.817047	-0.224316	-0.696271	0.540661691075017	-0.582326	C5	0.555506136005816
TNFRSF14	1.6700685953782	-1.1624	-0.0925212	-0.272072	0.547687592102114	-0.690764	C5	0.904436632327711
TPI1	1.83030767813415	-0.968427	-0.0605691	-0.186907	0.185125547289538	-0.79953	C5	0.714068144934783
TPM3	1.36728523252168	-1.07344	-0.306551	-0.48338	1.12199399895314	-0.625912	C5	0.784558935763808
TRABD	1.79933765545418	-1.0824	-0.323256	-0.18923	0.361237280992304	-0.565692	C5	0.753660207890034
TRIR	0.125280006568725	-1.46213	1.05257429218444	0.167984095218191	0.981072015249909	-0.864779	C5	0.398845343655424
TSC22D4	1.74621338341432	-1.20284	-0.125904	-0.0509857	0.274092671247572	-0.640578	C5	0.861941049704846
TUBA1A	1.5050703139295	-1.05262	-0.233982	-0.501738	0.941680838243421	-0.658413	C5	0.814465585347093
TUBA1B	1.70272056640365	-1.32521	-0.114741	-0.127431	0.323484937978465	-0.458827	C5	0.834468673180695
TYROBP	1.50128079585273	-1.06212	-0.127867	0.211184428478806	0.581558913598147	-1.10404	C5	0.943003251610034
UBB	0.858873901678752	-1.1164	-0.0269657	-0.0228732	1.37177529506043	-1.06441	C5	0.729051327221118
UBC	1.02317205184495	-1.27177	-0.0571716	-0.0777508	1.25309455258273	-0.869573	C5	0.80887152541775
UBE2D3	1.37875225092542	-1.30938	-0.4095	-0.0427064	0.946985483557477	-0.564149	C5	0.860930607028189
UFC1	1.72022452767439	-0.914032	0.078910619522813	-0.268951	0.376390785256189	-0.992543	C5	0.836452947753127
UQCR10	1.07627072378555	-0.796129	0.584448880489664	0.371201830071725	0.373279030178852	-1.60907	C5	0.698728008209386
UQCR11	1.64636733319326	-0.962653	0.419653502043874	0.08726444648495	-0.110421	-1.08021	C5	0.686804824148952
UQCRFS1	1.66479772705738	-0.82996	0.18165839341082	-0.188466	0.337077062915077	-1.16511	C5	0.813660369600056
VAMP8	0.513618635852903	-1.05217	0.651490058632318	0.3842150091642	0.962515551758751	-1.45967	C5	0.570397347585138
VCP	1.82950287321324	-1.12851	-0.169242	-0.251739	0.212246677434335	-0.492258	C5	0.66842381229162
VPS28	1.59319635617106	-1.29554	0.402457807545872	-0.0686933	0.141054862363682	-0.77248	C5	0.840843285591082
VSIR	1.78332024137212	-0.965128	0.00372865495418126	-0.319751	0.3233516972932	-0.825521	C5	0.778379402347862
WDR83OS	1.49581485149617	-1.05539	0.23959619698417	-0.0320085	0.506745986065573	-1.15476	C5	0.92873285877659
XBP1	1.49298818237871	-1.42797	0.156168435432487	0.594869168285773	-0.306416	-0.509637	C5	0.645357249052846
YBX1	1.69582362799798	-0.876264	0.24646889644838	-0.648424	0.418870528833437	-0.836475	C5	0.671197514041382
YWHAB	1.73175869602328	-1.16549	-0.0291319	0.250866009638743	-0.0276783	-0.760321	C5	0.762978794936151
YWHAZ	1.51985644796317	-1.07147	-0.117524	-0.963795	0.763110551919954	-0.130183	C5	0.569854663556893
ABHD17A	-1.55303	-0.635	0.288239618349482	0.910060207309151	1.12087941586123	-0.131146	C1	0.731370226451443
ABI3	-0.183248	-1.58293	0.374774578208698	0.922943526384755	1.0584695328101	-0.590008	C1	0.714939349051365
ACTN4	-0.711229	-1.28969	-0.221991	1.03321616534823	1.30419744724198	-0.114505	C1	0.93142005502787
ADAR	-0.0180495	-0.753198	-0.799349	1.01710253970127	1.41817871422552	-0.864685	C1	0.601400546888707
ADGRE5	-0.242022	-1.39522	-0.0425362	0.464960288668739	1.61708428041534	-0.402261	C1	0.722165997205336
ADGRG1	-0.188935	-1.32421	-0.253919	0.704981298437977	1.55214220529778	-0.490063	C1	0.752500387222815
ANXA1	-0.0419415	-1.43199	0.552656692712634	0.529208673155581	1.26498046222241	-0.872915	C1	0.55824108134235
AOAH	-1.52917	-0.670149	-0.130301	1.19149652583897	0.822285024431932	0.315835820401405	C1	0.530197641259749
APOBEC3A	-0.602254	-0.717863	-0.495604	1.01688871763246	1.52263	-0.723795	C1	0.831429964929248
APOBEC3G	-0.795963	-1.2948	0.411252121155054	1.27253595245691	0.843268001150071	-0.436289	C1	0.882924010409496
APOL6	-0.894891	-0.757397	-0.141821	1.75337299993887	0.535275797923511	-0.49454	C1	0.754747225924792
ARAP2	-1.38132	-0.571141	-0.5624	1.09659167297539	1.05641583481708	0.361851930411105	C1	0.515491219237264
ARF6	-1.50783	-0.624	0.209896804420578	1.04533347546372	1.07707559809512	-0.200471	C1	0.781044089259765
ARHGAP30	0.396908469475923	-1.20324	-0.862269	0.752882381991534	1.37029018225725	-0.454568	C1	0.433221760571111
ARL4C	-1.2874	-0.977892	-0.0918167	0.683643550766654	1.34185660596796	0.331604304754909	C1	0.751328200640285
ARL6IP5	-0.677373	-1.50568	1.03884185654968	0.0162487373176187	1.09241019071839	0.0355564648191782	C1	0.542006268400855
ARPC4	-1.71478	-0.419964	0.327757143304307	0.602939081059346	1.18825246976319	0.0157974021365471	C1	0.446215325912851
ASCL2	-0.896765	-1.27824	0.243604463343913	0.913267466316567	1.26742596187124	-0.249293	C1	0.944263739304088
ATF4	-0.994481	-0.729114	-0.0142302	-0.351211	1.81061582725333	0.278420598357289	C1	0.469944190145583
ATP1B3	-1.24317	-0.906371	0.516867642982676	0.725032851963417	1.29889174841105	-0.391252	C1	0.858440132857453
ATP2B4	-1.32992	-1.04546	0.161110090162221	0.956585646656896	1.07962660395362	0.178063197040469	C1	0.837449900318545
ATP5F1E	-0.869571	-0.18638	1.73889911335547	0.599571486674126	-0.599881	-0.682639	C1	0.271306649158534
ATP5ME	-1.53495	0.0246734392435783	0.715653513720226	1.28304944243956	0.183371848729624	-0.671795	C1	0.383800848359632
ATP6V0E1	-1.16082	-0.659705	0.866385089510885	0.302335791785648	1.36581332965254	-0.714009	C1	0.647165600463794
B2M	-0.413059	-1.12186	0.262250226392292	0.449294125564699	1.62848573251668	-0.805108	C1	0.735303809155386
BAZ1A	-1.2492	-0.63513	-0.55925	1.51300981893367	0.489542026415619	0.441026156440503	C1	0.463818551216281
BIN2	0.0940280970385538	-1.93071	0.0400260386822726	0.834327789859699	0.707841898800774	0.254488303774215	C1	0.505924419304495
BLOC1S1	-0.629749	-0.869763	0.577134972141667	0.817471944714779	1.24410709534373	-1.1392	C1	0.742984672548436
BRI3	-1.68397	-0.0664732	0.669692092694032	0.503497664341075	1.09213	-0.514879	C1	0.425029237014532
BST2	-0.390309	-0.819527	-0.404405	1.44726630968763	1.05918486483641	-0.89221	C1	0.774321898589296
C12orf75	-1.02617	-1.37706	0.557641081941034	0.868545011621076	0.992522477198418	-0.0154757	C1	0.840028075782314
C1orf21	-1.05434	-1.22662	-0.0930114	0.975290456544227	1.17145147119062	0.227227945821002	C1	0.88538768491727
C4orf3	-0.250895	-1.4847	0.945158118770207	0.823049009203319	0.745746972514675	-0.778358	C1	0.579079621420851
C6orf62	-1.63223	-0.347623	-0.084062	0.830097517485761	1.23241521054784	0.00140394346413639	C1	0.486698970730033
CALM1	0.244044884743575	-1.61524	0.0461197851702407	0.086246006645442	1.50104393564848	-0.262219	C1	0.411216643187995
CAPNS1	-1.3304	-0.591435	0.145377630252368	0.579459479198556	1.54900941124553	-0.352016	C1	0.783897048252394
CARD16	-0.646458	-1.04999	0.227625427500849	1.43037555631459	0.850212984638271	-0.811767	C1	0.846238420115308
CASP1	0.159578280590017	-1.08478	0.0717116937576085	1.34027162764559	0.725587471510722	-1.21237	C1	0.499180803122391
CASP4	-1.04042	-1.02247	0.104336505989697	1.66062933129814	-0.0229793	0.320902769491925	C1	0.521097001344402
CAST	-0.507637	-1.04681	-0.230172	0.601133459301589	1.71687367386036	-0.533392	C1	0.819077630147242
CCL4	-1.21543	-1.30094	0.466407069526378	0.979277002923182	0.736072624373594	0.334612350319141	C1	0.72038854293819
CCL4L2	-0.97904	-1.54512	0.608854079412989	0.826349904282081	0.482802446295737	0.606155155071349	C1	0.574709587262286
CCL5	-1.01586	-1.34767	0.529256854477199	0.436306427505101	1.29235805220392	0.105607436351648	C1	0.765221584406631
CD14	0.209709497000799	-0.440448	0.196873160327966	1.50712064512647	0.0899967178864726	-1.56325	C1	0.343470209151603
CD164	-0.387978	-1.18057	-0.061968	1.4266619812246	0.937313240586555	-0.733455	C1	0.826856735674167
CD2	-1.44264	-0.871246	0.762763884522513	0.700359545939871	1.02767625891266	-0.176917	C1	0.705031249809553
CD247	-1.09477	-0.875399	-0.402974	0.833294974670752	1.47448595990036	0.0653642438959101	C1	0.849978686525032
CD300A	-0.711845	-1.3686	0.160295940173807	0.943259523862719	1.27190305196631	-0.29501	C1	0.931991760364886
CD38	-0.964415	-0.71494	-0.577491	1.7306474425741	0.477208230440277	0.0489905888611098	C1	0.624816915634528
CD3D	-1.05461	-0.949027	0.453592625364613	0.84643483387096	1.30506712943118	-0.601462	C1	0.900915917735481
CD3G	-1.3427	-0.943188	0.514398528562666	0.600756193206264	1.2913174290966	-0.120585	C1	0.794013329849868
CD44	-1.13251	0.593595443834508	1.16356196183722	0.118421427429865	0.556121462387134	-1.29919	C1	0.292131298307362
CD53	-1.61698	-0.552598	0.183585058889446	1.06074708734207	0.959158821540208	-0.033917	C1	0.621896637804604
CD63	-1.35493	-1.04587	0.585817302703413	0.909574872186846	0.947639233114222	-0.042227	C1	0.793558817307994
CD8A	0.168666141128611	-1.63594	-0.0163353	1.09127954720974	0.912798897446184	-0.520467	C1	0.568609718678561
CDC42	-1.50607	-0.378097	1.00123421452211	0.329269393023478	1.09065949747259	-0.536994	C1	0.500056826174005
CEBPB	-1.56428	-0.647357	0.417374953579284	0.630239777941631	1.24724369978188	-0.0832178	C1	0.659959260430163
CEP78	-0.953331	-1.03557	-0.4545	0.717588485060702	1.49852827789454	0.22728684709015	C1	0.803544195332581
CFLAR	-1.46843	-0.772323	-0.192268	1.2045923039067	0.662736928199949	0.56569024363218	C1	0.44428710624735
CHD1	-0.757559	-0.98964	-0.699528	0.354019871447832	1.61307015097104	0.479637284527536	C1	0.597220289318364
CHMP5	-0.75486	-0.679448	-0.515626	1.32546753655494	1.24786756843513	-0.623401	C1	0.856849438243954
CHST12	-0.235303	-1.4359	-0.132584	1.30637214447081	0.968059096047633	-0.470649	C1	0.795141275203836
CLEC2B	-0.930879	-1.22694	0.210084959261814	1.07340075733815	1.16157567803063	-0.287247	C1	0.95793694524194
CLIC3	-0.639908	-1.46222	0.255680948430242	0.740795797621681	1.33610094126811	-0.230447	C1	0.876751569048898
CMC1	-1.5806	-0.89424	0.382002544319051	0.586074186728075	0.950176750420822	0.556587748799211	C1	0.44741822095102
CMPK2	-0.570681	-0.648644	-0.612456	1.58699474115111	0.937859040986715	-0.693073	C1	0.751364761893537
COPS9	-1.44766	-0.560311	1.29953482796398	0.821842576039601	0.274716455380341	-0.388119	C1	0.437198130628589
COX7B	-1.16639	-0.595222	1.06263508949674	0.674859520000729	0.934101114436193	-0.909982	C1	0.618442859049285
CST7	-0.351502	-1.54299	0.315898654918219	0.807764025928254	1.2357893603542	-0.464965	C1	0.797252338725614
CTSC	-0.423366	-1.42111	0.256554121318546	0.873045337533444	1.28416618321614	-0.569286	C1	0.844828182045232
CTSD	-1.05418	-0.816844	0.526341154947291	0.495253366472668	1.5060095532991	-0.656584	C1	0.796753662262162
CTSS	-1.15395	-0.54911	0.825683074394197	1.04122064393149	0.80902199605593	-0.972866	C1	0.675473735523895
CX3CR1	-1.04859	-1.23462	0.501599930570372	0.879936148999273	1.13777705513736	-0.236102	C1	0.899803865376414
CXCL10	-0.473109	-0.529651	-0.49455	1.99795948814021	0.0084134779595931	-0.509063	C1	0.500107193613755
CYBA	-1.32252	-0.807057	0.984549141109948	0.640872182279857	0.991152367092657	-0.486998	C1	0.67185001720109
CYBB	-0.669835	-0.192497	0.726264370863693	1.42456055162703	0.106528697377656	-1.39502	C1	0.453208420199445
CYCS	0.317732223781631	-1.48306	-0.0928224	0.396797403954277	1.47052115137523	-0.60917	C1	0.420028867365883
CYTOR	-1.54812	-0.957195	0.582828976014503	0.697104331552596	0.847919583117652	0.377465484503012	C1	0.537431149868404
DBI	-0.298067	-1.33074	0.919256329962797	0.65408629113886	0.993622810168469	-0.938161	C1	0.595060719809409
DDX17	-0.44949	-0.578467	-1.4652	0.438055507096414	1.10785616491253	0.94724791326382	C1	0.335915759222577
DDX58	-1.18018	-0.497085	-0.434934	1.74803160198441	0.338594838335786	0.0255717435142824	C1	0.525447029572637
DDX60	-0.86096	-0.530041	-0.578225	1.42595163446997	1.12678302913371	-0.583509	C1	0.804810246528916
DDX60L	-0.95529	-0.531699	-0.581173	1.66305349639196	0.758949920073787	-0.353842	C1	0.715292589303096
DEK	-1.51406	-0.703958	0.238201818858707	0.787308509855975	1.23828965745468	-0.0457775	C1	0.747865283206917
DIAPH1	-1.53503	-0.71309	0.162713488984939	0.551067466540099	1.32749657824026	0.206843268981952	C1	0.598991022135704
DMXL2	-1.17683	-0.494977	0.90313873680153	1.0670297226711	0.678873286107224	-0.977236	C1	0.625338619418664
DNAJA1	-0.769692	-1.32913	-0.11053	1.34616015724452	0.902803094971157	-0.0396106	C1	0.895266585676143
DNAJC1	-1.04712	-1.04441	-0.321162	1.00536488231611	1.29887168712658	0.108461325222751	C1	0.900510179066933
DOK2	-0.136741	-1.71216	0.390504223826305	0.431027227631704	1.28302895014001	-0.255657	C1	0.616874628558395
DRAP1	-0.113988	-1.0985	-0.204877	0.743688188519419	1.55304953177589	-0.879376	C1	0.690437380004555
DSTN	-0.625939	-1.43122	-0.0115197	0.435367305396848	1.53647284867138	0.0968405122327783	C1	0.781347467958919
DTX3L	-0.805142	-0.610321	-0.360996	1.78110210472276	0.579314529309395	-0.583958	C1	0.713065152471365
DUSP6	-0.772164	-0.976891	0.31366762760894	1.42067946026694	0.82363240056131	-0.808924	C1	0.846838536952966
DYNLT1	-0.849533	-0.899235	-0.0698432	1.78248600181198	0.396799794575958	-0.360675	C1	0.728624938200496
EFHD2	-1.06699	-1.03498	0.142613541666816	0.788063822651012	1.44092592658246	-0.269636	C1	0.940837615752043
EFR3A	-1.41369	-0.26936	-0.426094	1.12677491182649	1.19659928197883	-0.214228	C1	0.627010350526422
EIF2AK2	-0.759805	-0.544409	-0.639453	1.34585762849941	1.2282577530396	-0.630448	C1	0.799308714325965
EIF3A	-0.46796	-1.02514	-0.141562	0.631244094046946	1.68665009666957	-0.683237	C1	0.810908866526839
EIF4A2	-0.946041	-0.696751	0.308522572630642	-0.256627	1.84259316973817	-0.251697	C1	0.552327701223594
EPSTI1	-0.971905	-0.410289	-0.553027	1.57817933480154	0.895052399555577	-0.53801	C1	0.728866597805084
FCGR3A	-0.328048	-1.43681	-0.0599821	0.728692128803855	1.46801819895307	-0.371867	C1	0.814449115264119
FCRL6	-0.657072	-1.31863	-0.129169	1.47018070604495	0.791657002761179	-0.156968	C1	0.862856285145272
FERMT3	0.0247140257243612	-1.59363	0.192832454711472	-0.458188	0.40219520814869	1.43207755652859	C1	0.25960404159521
FGFBP2	-0.86668	-1.37189	0.522491704643778	0.953104734014572	1.0501841214269	-0.28721	C1	0.885219102185283
FGL2	-0.954711	-0.61603	0.642834978881238	1.46614054548023	0.438477458129778	-0.976712	C1	0.651777889896502
FMNL1	-0.744505	-1.11436	-0.241775	0.617264128331295	1.65389540375349	-0.170521	C1	0.867102861991414
FYB1	-0.323411	-0.495007	-1.45886	1.11504574842484	1.13038226645668	0.0318485028837308	C1	0.493940502208067
GAB3	-1.29817	-0.851577	-0.228806	0.866943991298123	1.32287506205857	0.188736598184084	C1	0.804357230955341
GBP1	-0.507163	-0.634846	-0.366333	1.9744356954045	0.0820232604388697	-0.548117	C1	0.545103661660922
GBP2	-0.745833	-0.774371	-0.20387	1.93963096701185	-0.0152595	-0.200298	C1	0.550302118352319
GBP4	-0.561287	-0.770594	-0.33529	1.89010821662178	0.325202121370875	-0.548139	C1	0.641683968939565
GBP5	0.0755464126909116	-0.986378	-0.46922	1.90477751733949	-0.129439	-0.395287	C1	0.432277142182374
GCH1	-0.95362	-0.75735	-0.146149	1.65448013143577	0.708704798249972	-0.506066	C1	0.817613376427812
GLRX	-1.04054	-0.725123	0.474624352606415	0.816032971249288	1.33008688185704	-0.855082	C1	0.833879580539236
GMFG	-0.787188	0.348312166753459	1.50649164736344	-0.423891	0.573297312933618	-1.21702	C1	0.268265692791517
GNAI2	-1.63184	-0.430844	0.394076448764488	0.961194049554521	0.994825812781458	-0.287413	C1	0.616652271345757
GNG2	-1.10825	-1.01892	-0.126073	0.673386048702512	1.50276132096344	0.0770983227634928	C1	0.866021313921629
GNLY	-0.142796	-1.35519	-0.0669039	0.628779126562241	1.54161870565553	-0.605506	C1	0.714823584565019
GOLGA4	-0.979938	-0.509241	-1.1169	0.790343399046453	1.26830688531454	0.547430670751558	C1	0.443124914379551
GZMA	-0.861426	-1.25559	0.384892138515729	1.25299968312677	0.890908129929297	-0.411781	C1	0.903296823959088
GZMB	-0.763829	-1.37509	0.183338971173152	0.637377886173014	1.43916212731206	-0.120956	C1	0.880195342021998
GZMH	-0.880536	-1.26198	0.213880490052601	0.988025557080167	1.23442417787572	-0.293818	C1	0.953255302099959
GZMM	0.136505445402489	-1.37739	-0.0927568	0.645886241760333	1.44430548412055	-0.756548	C1	0.559400293466736
H1FX	-1.45721	-0.399341	0.364087794410235	0.465405634839399	1.47281885513472	-0.445759	C1	0.64730972398782
HCST	-0.448148	-1.30355	0.23507043166299	1.16748297245219	1.07476454926765	-0.725617	C1	0.853225741673402
HERC5	-0.626074	-0.572328	-0.729752	1.60364840453487	0.911783930848841	-0.587278	C1	0.720739374107725
HERC6	-0.82274	-0.51202	-0.68272	1.28099259362723	1.28548935762966	-0.549003	C1	0.793608695422351
HIVEP3	-1.52044	-0.494201	-0.282746	1.11856453330014	1.04661586088681	0.132210488101674	C1	0.562994878627229
HLA-A	-0.456516	-1.10803	0.196197771495363	1.06488441218638	1.23463233606514	-0.931173	C1	0.836369543661585
HLA-F	-0.687365	-1.004	0.113305369346119	1.00453450377832	1.36683683265023	-0.793314	C1	0.909799584850688
HNRNPA3	0.370035233053839	-1.26117	-0.65371	0.089379983451213	1.67060206047661	-0.215136	C1	0.373201522367517
HNRNPC	-1.42214	-0.368041	0.404351429444912	0.192024481941892	1.57901993997773	-0.385216	C1	0.565830576407327
HSH2D	-0.662475	-0.957059	-0.631008	1.67077281845213	0.668992433710662	-0.0892232	C1	0.730067785755598
HSP90AA1	-0.81899	-1.21018	-0.203903	0.939493621669692	1.38969640017864	-0.0961167	C1	0.938669361290607
ID2	-1.59874	-0.616662	0.65345206848326	1.10253659171253	0.626980714783281	-0.167572	C1	0.573357240300168
IFI16	-1.28448	-0.427182	-0.334419	1.56999950236073	0.726689894381527	-0.250604	C1	0.666091453151184
IFI27	-0.563063	-0.378221	-0.562592	0.0562533675309004	1.98326143371181	-0.535639	C1	0.541540798132408
IFI35	-0.543667	-0.826402	-0.424948	1.61495386415117	0.869973223134136	-0.68991	C1	0.790630032050113
IFI44	-0.725197	-0.580817	-0.579173	1.27354	1.30390867105661	-0.692259	C1	0.818272403824383
IFI44L	-0.663641	-0.502543	-0.63389	0.838270108301696	1.65136861848293	-0.689565	C1	0.747922984567915
IFI6	-0.618416	-0.59065	-0.576664	0.781591825184263	1.68973911409365	-0.685602	C1	0.761513394587893
IFIT1	-0.689401	-0.60664	-0.632622	1.5628395405336	0.972570772223268	-0.606747	C1	0.767445949223666
IFIT2	-0.697341	-0.721045	-0.636121	1.85618594062661	0.348226591179077	-0.149906	C1	0.603693792371391
IFIT3	-0.710059	-0.664218	-0.624795	1.47385924203035	1.08542975142793	-0.560217	C1	0.807925249016045
IFITM2	0.16527062426194	-1.57888	-0.588014	0.433886013120363	1.38257628512442	0.185162170537683	C1	0.493525144992695
IL2RG	-1.72714	-0.294948	0.462737985890839	0.820680348528306	0.989633809486146	-0.250967	C1	0.476288399658172
IQGAP1	-1.43095	-0.878447	0.154261031572273	0.721668064292945	1.26841226842565	0.165055312697692	C1	0.757108148864426
IRF1	0.485575973118228	-1.35051	-0.513167	1.62667251985071	-0.12844	-0.120129	C1	0.338289626630629
IRF7	0.148312258754841	-0.919604	-0.598757	1.21952412757993	1.14185828777051	-0.991334	C1	0.554880945682426
ISG15	-0.681413	-0.627919	-0.549956	1.37705979986572	1.19672300338618	-0.714495	C1	0.817849867509718
ITGAL	-1.03779	-0.967107	-0.247914	0.898670600451729	1.4522396652513	-0.0980981	C1	0.929803486082844
ITGB1	-1.33473	-1.1649	0.465542434612888	0.323150274017407	1.05128153610428	0.659658047505208	C1	0.513926032219054
JAK2	-1.29416	-0.478825	0.172969859832206	1.71953136268447	0.166093795867892	-0.285605	C1	0.535855055592291
KLF3	-0.320972	-0.597297	-0.187469	-1.0143	1.84391691580295	0.276117765468438	C1	0.318528367654311
KLRB1	-0.817569	-1.61751	0.556249604358182	0.370218103979251	1.0100672112196	0.498540480802202	C1	0.621223055896689
KLRD1	-1.0649	-1.0355	-0.127267	0.781538413867377	1.47175675549826	-0.0256264	C1	0.914773235982857
KLRF1	-0.905268	-1.02807	-0.284668	0.88704224746388	1.49311271544402	-0.162147	C1	0.931595197212018
KPNB1	-0.0413197	-0.957429	-1.05481	0.823128352126219	1.49113660161972	-0.260705	C1	0.587250047994389
LAIR2	-0.78094	-1.4361	0.181675329815901	0.982326228555979	1.14914499407245	-0.0961036	C1	0.91655035022159
LAP3	-0.358805	-0.782243	-0.384355	1.7782571010396	0.550868969880261	-0.803723	C1	0.659356564935336
LCP1	-0.441632	-1.50457	0.843354238616101	0.655896151593962	1.02966910281045	-0.582714	C1	0.683402170184389
LGALS2	-0.128867	-1.15316	0.865909060224223	0.411596864959037	1.17153263303088	-1.16701	C1	0.491032641505101
LGALS9	-0.287993	-0.880225	-0.32936	1.36500287824754	1.10594244259991	-0.973368	C1	0.753222164420966
LINGO2	-1.25332	-0.737025	-0.500527	1.37441968284295	0.806398185086572	0.310058753152905	C1	0.627563441261348
LRMDA	-1.29827	-0.0458994	1.2838314273774	0.3852356661773	0.692823518340506	-1.01773	C1	0.404911992991992
LRRFIP1	-0.00781394	-1.25772	-0.339922	0.352951631025154	1.72022796695743	-0.467719	C1	0.587756708057466
LY6E	0.133107452640932	-0.772916	-0.712494	0.759273099193188	1.54649434887139	-0.953465	C1	0.517069782902919
LYZ	-0.307021	-0.24626	1.05985913963843	1.11905743512956	-0.0551374	-1.5705	C1	0.355790271902828
MAF	-1.38671	-1.14095	0.654788219947066	0.781072566553231	0.810858302495805	0.280949764087102	C1	0.650554949211126
MAPRE2	-0.626812	-0.785792	-0.553056	-0.0941589	1.91123614691186	0.148583061652311	C1	0.531269402723449
MARCKS	-1.06607	-0.610728	0.0612506885958914	1.49534046420544	0.848611107146005	-0.728408	C1	0.828023862781136
MATK	-0.0478815	-1.65776	0.219707203831559	1.15462811467378	0.803311999032896	-0.472005	C1	0.654377552969141
METRNL	-0.92562	-1.06128	-0.0829402	0.619142432496861	1.61260043203527	-0.161901	C1	0.892115402436006
MIDN	-0.796347	-1.30131	-0.124934	0.492382234076707	1.54243878102541	0.18777043160114	C1	0.80162504016994
MOB1A	-1.64757	-0.599671	0.797815173055314	0.524129205620187	1.00422153592048	-0.0789259	C1	0.50762052261211
MORF4L1	-0.157681	-1.37564	0.443575489721272	0.123741091180863	1.5793805016552	-0.613371	C1	0.561868679264871
MPEG1	-1.01733	-0.0796629	1.01525870982156	0.999818278144283	0.408964275369699	-1.32704	C1	0.458076055951892
MRFAP1	-1.62103	-0.869049	0.488536705918666	0.781941980580493	0.717465634641385	0.502139019277069	C1	0.430621451297246
MS4A6A	-0.10124	-0.532	0.843293223388064	1.27517629974757	0.0531723114974992	-1.5384	C1	0.378553194106346
MSN	-0.902449	-1.18615	0.628485429723361	0.171631021409322	1.51719311510784	-0.228711	C1	0.712836286261091
MT-ND3	-1.38594	-0.948429	0.425985597460591	1.25366380287052	0.00164152750723152	0.653078749796568	C1	0.38042768323324
MT2A	0.0167954431164514	-0.99457	-0.327123	1.04656211058375	1.30706371390258	-1.04873	C1	0.628312698079825
MX1	-0.486389	-0.509979	-0.75384	1.59357628799845	0.909976824396885	-0.753346	C1	0.675789171646843
MX2	-0.730459	-0.483033	-0.796689	1.60880319905898	0.882449682121919	-0.481071	C1	0.690223602561118
MXD4	-1.6348	-0.589237	0.689382236607096	0.369848081661926	1.16968535427801	-0.00487683	C1	0.493304969592696
MYBL1	-1.16683	-0.966399	-0.457396	0.871389607003661	1.21890878510396	0.500321888230846	C1	0.682326059526992
MYL12A	-0.172249	-1.63379	-0.0862039	0.882913596795837	1.2134405589093	-0.204113	C1	0.748296095373638
MYL12B	-0.203203	-1.26123	0.535795831397118	0.91991265226686	1.06139883727046	-1.05268	C1	0.657145408968157
MYL6	-0.547591	-1.57964	0.871127122380538	0.15903694345936	1.18844014904283	-0.0913776	C1	0.599221640083716
MYO1F	-1.05637	-1.2581	-0.190876	0.782222471473073	1.15172724267924	0.571394160520525	C1	0.723308949870591
MYOM2	-1.18663	-1.06466	0.0876813064965151	0.928245417835886	1.26034065454429	-0.0249779	C1	0.932577509611018
NDUFB7	-0.0051039	-1.21909	0.63001154799135	0.555355160718351	1.20425663873656	-1.16543	C1	0.497630712353052
NDUFS6	-1.39928	-0.526537	0.882896844636085	0.786001244978182	0.945301199914075	-0.688379	C1	0.64264603375122
NEDD8	-0.946354	-0.838108	0.766909101862947	0.497005935328375	1.36284773343083	-0.8423	C1	0.734003984492235
NFATC2	-1.11032	-0.837355	-0.584214	1.37085213523194	0.873329039375942	0.287709590884482	C1	0.696935230050205
NKG7	-0.706068	-1.33611	0.262479820950251	0.849141329655196	1.32939049911272	-0.398837	C1	0.916893859060611
NLRC5	-1.04878	-0.5809	-0.408173	1.7860347030277	0.421193253989997	-0.169376	C1	0.624788385991387
NMI	-0.933456	-0.693861	-0.325559	1.60762592325373	0.84238915295787	-0.497138	C1	0.827197495497955
NOP10	-1.61324	-0.672707	0.943265995882264	0.800366145574347	0.636904346223744	-0.0945925	C1	0.501719993332926
NUB1	-0.670753	-1.1451	-0.286425	1.14982961347992	1.3072214152138	-0.354775	C1	0.93974267345318
OAS1	-0.518977	-0.623577	-0.57711	1.6295396328586	0.866432383016441	-0.776308	C1	0.722225403599134
OAS2	-0.713637	-0.628495	-0.437677	1.50912442871078	1.02698776862575	-0.756304	C1	0.809879329244164
OAS3	-0.547713	-0.584111	-0.652356	1.58565954973822	0.935691631724069	-0.737171	C1	0.724585694158929
OASL	-0.58866	-0.951639	-0.37887	1.49621755686709	1.01029023510539	-0.587338	C1	0.861180236144656
OSTF1	0.175110323017363	-1.82032	0.401665733716508	1.03160296599254	0.557511271071185	-0.345572	C1	0.478063054162435
PARP14	-0.949822	-0.179322	-0.635537	1.84733749707098	0.309173219246279	-0.391829	C1	0.495169005976462
PARP9	-0.649953	-0.661238	-0.577291	1.7141082044635	0.740520836985616	-0.566147	C1	0.727619108708226
PHF11	-0.273202	-0.838928	-0.700998	1.47328441802764	1.03648069611912	-0.696636	C1	0.717722444185713
PLEK	-0.992812	-1.42557	0.190261506999657	0.550759315115232	1.18201862503938	0.495344377869647	C1	0.719876538038534
PLSCR1	-0.675757	-0.546171	-0.49841	1.46704412132649	1.07857647176451	-0.825283	C1	0.779817173150213
PNN	-0.0270682	-0.425953	-1.57093	0.0655512000281016	1.44181713565008	0.516587437441746	C1	0.323626296823818
POLR1D	-0.48561	-1.44495	1.21916545431491	-0.205922	1.06148763826639	-0.144174	C1	0.453195446630075
POMP	-1.24333	-0.786758	0.332594545967549	0.955443168977845	1.24747407139668	-0.505419	C1	0.90436978573671
PPM1K	-1.02036	-0.25929	-1.021	1.45936447631653	0.848181743307191	-0.00690209	C1	0.508862142525722
PPM1L	-1.46361	-0.665427	-0.243965	0.929147982515733	1.19619919243823	0.247652506973296	C1	0.637144561651404
PPP2R2B	-1.16583	-0.98388	-0.271183	1.27321450579922	0.973596756770203	0.174085203986305	C1	0.842673910781261
PRF1	-0.106727	-1.41825	-0.161656	0.852992466028802	1.38531678631809	-0.551677	C1	0.739266901022538
PRR5	-1.3523	-0.837734	0.267889216225853	0.806802087903115	1.30760024136552	-0.192253	C1	0.873432387148256
PRSS23	-0.463684	-1.49442	-0.0722706	1.11183052844155	1.12577759893584	-0.207236	C1	0.875476424172292
PSMA4	-1.10386	-0.700925	0.253327739611063	1.29024545226761	1.00444048706699	-0.743229	C1	0.874647926226105
PSMA5	-0.935287	-0.878015	0.393535747369473	1.3745754668941	0.83160053873621	-0.78641	C1	0.846798158112778
PSMA7	-0.833596	-1.08295	0.202939484689308	1.04305492814977	1.27824249144232	-0.607694	C1	0.947610031437385
PSMB8	0.31727412337449	-1.21282	-0.202962	1.47448062357019	0.567804212111957	-0.943774	C1	0.452405857292945
PSMB9	0.267857274448685	-1.17585	-0.288234	1.61345619041507	0.412783134279516	-0.830015	C1	0.464850437075137
PTGDS	-0.698607	-1.08876	-0.262463	0.589424798138685	1.69037115853613	-0.229965	C1	0.852697150839937
PTPN22	-1.3782	-0.958115	-0.0668824	0.904291820912468	1.09369787736105	0.405206257831454	C1	0.703146593121977
PTPN4	-1.47389	-0.513828	-0.400987	0.898643840922648	1.23753512023978	0.252530125866441	C1	0.525533382426612
PTPRC	-1.50804	-0.576997	-0.323892	0.790410308153766	1.22963225020063	0.388888567046174	C1	0.461694829468626
PYHIN1	-1.34318	-0.912834	-0.238595	1.08048717065196	0.970059731103203	0.444066124777822	C1	0.664593371843467
RABAC1	-1.51638	-0.559072	1.34883091509432	0.00624853745186281	0.753368360778469	-0.0329982	C1	0.360022713817621
RAP1GAP2	-1.41153	-0.635678	-0.175235	0.77031666022496	1.40615769354504	0.0459716781536289	C1	0.735088632457731
RARRES3	0.0943768435776181	-1.46718	0.0929781167892731	1.26597168412123	0.790203744293468	-0.776347	C1	0.589538577756356
RBM25	0.425624289205166	-1.00519	-1.19757	0.210302175402008	1.52589398498241	0.0409432383018744	C1	0.344108490463974
RBM39	-0.820419	-1.17171	-0.495749	0.446884843192244	1.48185601519211	0.559138286476972	C1	0.64635132847082
REL	-0.465045	-0.786111	-0.965275	-0.28906	1.32925037299543	1.17624137878916	C1	0.308130046230101
RNF166	-0.135813	-1.57755	0.0697636565901543	0.29336578045187	1.53836628156563	-0.188134	C1	0.622570523114466
RNF19A	-1.34538	-0.767889	-0.456163	0.707395424800228	1.21226244364136	0.649779156778917	C1	0.468611578884519
RNF213	-0.523455	-0.872321	-0.651147	1.23000221973541	1.32891502638672	-0.511994	C1	0.834213941952579
RORA	-1.23251	-0.545899	-0.74369	0.793713389821069	1.36728967540488	0.361091528015353	C1	0.530933725333199
RSAD2	-0.728634	-0.550111	-0.64411	1.52283632190806	1.0223701599674	-0.622351	C1	0.766039055716794
RUNX3	-1.2007	-0.985953	0.00705470200148723	0.994244977182298	1.26166944364292	-0.076312	C1	0.942643999394256
S100A11	-0.00955293	-1.35168	0.219813200582269	0.656998931771285	1.37701680773381	-0.892594	C1	0.608375721820499
S1PR5	0.0642262165275194	-1.54564	-0.339411	0.759949764841864	1.35245310804677	-0.291578	C1	0.630390780672399
SAMD3	-1.49901	-0.770841	-0.163976	1.05108901844841	0.879924622195016	0.502815657528066	C1	0.493089687694685
SAMD9	-1.04492	-0.559667	-0.447185	1.48337891059643	1.00287177240861	-0.434475	C1	0.818003621052498
SAMD9L	-0.846599	-0.678939	-0.422919	1.67743168043995	0.765174153517536	-0.494148	C1	0.781850344743232
SCLT1	-1.41621	-0.535266	-0.477998	1.19370545715212	0.999241329596955	0.236526271566402	C1	0.554079940242528
SCP2	-0.0335449	-1.27577	-0.0828577	0.587632419426441	1.5631896970982	-0.758652	C1	0.641267726866572
SEC61G	-0.597502	-0.822875	1.09880710289639	0.53390198081145	1.00083377261495	-1.21317	C1	0.560620380597102
SLFN12L	-1.32287	-0.559777	-0.502849	1.37064385054591	0.888342027709252	0.12650529853722	C1	0.62815171345673
SLFN5	-1.26921	-0.696696	-0.233287	1.29042875188629	1.07533682748706	-0.166574	C1	0.869175123984379
SNRPB	-0.8343	-1.0486	0.735480014665992	0.388054164435829	1.4343270223891	-0.674964	C1	0.743054823394332
SP100	-1.0627	-0.273626	-1.03153	1.36895087799021	0.923011792203437	0.0758964556614311	C1	0.496520174734564
SP110	-0.907121	-0.2994	-0.97615	1.46742208157251	0.959913783260795	-0.244665	C1	0.598778020822517
SPCS2	-1.70001	-0.623811	0.772081949161517	0.636886718991986	0.845113373350789	0.0697416930822991	C1	0.454380661677041
SPN	-0.160663	-1.33254	-0.0615993	0.967247733047611	1.3151866386706	-0.727634	C1	0.766129144142197
SPON2	-0.460258	-1.25481	-0.336039	0.781264174722471	1.55254300231715	-0.282695	C1	0.851514832937715
SRGN	-1.34317	-1.20399	0.497130466392828	0.48204286524633	0.920965625659063	0.647016844249272	C1	0.533481027180026
SRP14	-0.283658	-1.32131	1.1825496588165	0.303156538466008	0.975119997909414	-0.855861	C1	0.491279610093867
SRRM2	-0.687329	-0.506923	-0.793975	-0.0459814	1.90285120037236	0.131357230084527	C1	0.479858162142832
SRSF11	0.321884669604125	-0.814626	-1.16171	-0.133454	1.68990897530583	0.0979960679026916	C1	0.328717569285169
SRSF3	-1.1552	-1.24129	0.817427115295803	0.611457364294388	1.03810530384354	-0.0704945	C1	0.745121473075847
SRSF5	-0.513752	0.947386127479596	0.242846390047571	-0.784817	1.31069872572846	-1.20236	C1	0.241289232133974
SSBP3	-1.5971	-0.326253	-0.0433168	0.629501655382395	1.39338704455671	-0.0562208	C1	0.507346919133841
SSBP4	-1.29599	-0.686613	0.449703837293473	1.06443169779106	1.07208545819499	-0.603617	C1	0.845201688984773
SSR4	-0.549152	-1.02939	1.58967856670459	-0.631759	0.820215493003319	-0.199593	C1	0.332196614719252
STAT1	-0.420264	-0.757619	-0.511156	1.78196828265789	0.589295628318953	-0.682225	C1	0.672467298842609
STAT2	-0.785049	-0.625021	-0.266768	1.78998	0.539853748329346	-0.652998	C1	0.710385087968834
STAT4	-0.949999	-0.851362	-0.684959	0.797058146092225	1.49324885585454	0.196013341392402	C1	0.747471735895861
STK10	-1.66523	-0.620519	0.14596686340084	0.795339424359941	1.04927450153899	0.295166527031696	C1	0.450472245698467
SUB1	-1.38972	-0.992988	0.810516385877043	0.795561112533932	0.883904350503521	-0.107272	C1	0.706851644633916
SUN2	0.324195058620422	-1.40284	-0.369839	0.569213251478878	1.45934101730123	-0.580073	C1	0.454748608828727
SYNE1	-1.31781	-0.560189	-0.673315	1.01252474541944	1.14825171988473	0.390538553073552	C1	0.510602565991238
SYNE2	-0.643667	-1.13108	-0.722702	0.902811702292984	1.38789376146207	0.206740427165073	C1	0.770924885521177
SYTL3	-1.36305	-1.15646	0.304300014659754	0.539225694348189	0.746212665403482	0.929777053001674	C1	0.417383474473551
TAPBP	0.0107099412401978	-1.32595	0.00297890223964485	1.01385642244247	1.19066920210571	-0.892265	C1	0.655736081217903
TAX1BP1	-1.14063	-0.992027	-0.0269204	0.299350635342694	1.59880079411046	0.261426893590494	C1	0.696960790330705
TBX21	-0.768564	-1.26046	-0.167249	1.09894697427854	1.24967374556594	-0.152348	C1	0.94790077077902
TGFBR3	-1.14044	-0.954149	-0.217454	0.870188109219497	1.40831374179649	0.0335450692253708	C1	0.900910051295425
TMEM123	0.0390416205441413	0.672068952482497	-0.806734	0.875107110193061	0.799032502562389	-1.57852	C1	0.301172053132386
TMEM50A	-0.513216	-1.65429	0.314844046152203	0.406137375878329	1.31047035305601	0.136058611361969	C1	0.710180581878964
TNFRSF1B	-0.602579	-1.16374	0.470640024403485	0.328616734925941	1.59832113885078	-0.631261	C1	0.745299099689435
TNFSF10	-0.851381	-0.628565	-0.247137	1.8037670464321	0.491970944727216	-0.568655	C1	0.702774945961968
TNFSF13B	-0.703054	-0.743329	0.0427015507014141	1.68827952425354	0.585906892351406	-0.870505	C1	0.741020388637312
TRA2B	-0.220663	-1.17027	-0.940398	0.12358032700917	1.45394031549806	0.753805718164303	C1	0.439592709407897
TRAC	-1.72505	-0.241233	0.697269833473073	0.962054091674883	0.657051634322571	-0.350095	C1	0.429802191284236
TRBC1	-1.44311	0.186142975076563	0.0692048765397085	1.13886204112954	0.913210356318348	-0.864308	C1	0.495095393542909
TRBC2	-1.22656	-0.620695	1.16630665853111	0.722672454139751	0.762365119015299	-0.804088	C1	0.583875660271145
TRDC	-1.16773	-0.829402	1.02188443881396	0.42997727777803	1.15883743591938	-0.613565	C1	0.658986666339288
TRG-AS1	-1.54072	-0.616755	-0.0369082	1.37598090065426	0.499290931452623	0.319107616457574	C1	0.439754383680035
TRGC1	-1.2143	-1.17013	0.367823034899473	0.911205192317816	1.0910900714463	0.0143118652561444	C1	0.881072276029057
TRGC2	-1.60838	-0.59405	0.279939830379268	1.06099813062926	0.923209437339536	-0.0617142	C1	0.644143273737858
TRIM22	-0.0481976	-0.574075	-0.89641	1.61253600353686	0.746763244377646	-0.840617	C1	0.537440411344777
TTC38	-0.602302	-1.40231	-0.094762	1.06150893082396	1.22476170483851	-0.186894	C1	0.917872444027413
TYMP	-0.246306	-0.945215	-0.143739	1.38083180713223	1.0061713692496	-1.05174	C1	0.72944909151955
UBE2L3	-1.34191	-0.711758	0.483355770534154	0.635510222291502	1.3669153154264	-0.432117	C1	0.796543544140677
UBE2L6	0.444299078661347	-1.03252	-0.432258	1.55391816604685	0.437806152928758	-0.971244	C1	0.382919414336791
UBL5	-0.849132	-0.933982	1.17658697112664	1.16033885111652	0.234247460943508	-0.788059	C1	0.558119551060527
VAMP2	0.0959149975991956	-1.78275	0.0891597636311002	0.602139327818289	1.18570816159847	-0.190168	C1	0.555208633454041
VAMP5	0.110668538050964	-0.993484	-0.180498	1.62280581077417	0.487765456805447	-1.04726	C1	0.513542824424696
VCAN	-0.888833	0.691120605773706	0.747639203992527	0.928704912525103	0.0409711535574746	-1.5196	C1	0.302333821013057
WARS	-0.34094	-0.835327	-0.171324	1.82793011016018	0.351415164878833	-0.831755	C1	0.620719742079839
WSB1	0.303229248955268	-1.35661	-0.567303	0.959254531248415	1.22707107140908	-0.565638	C1	0.509984261017919
XAF1	-0.684	-0.590885	-0.600423	1.03124574176542	1.51811571020889	-0.674054	C1	0.805619179862798
XRN1	-1.37381	-0.42046	-0.591055	1.33372173946308	0.88269974990056	0.168907647555771	C1	0.510824734742889
YWHAQ	0.289863818220371	-1.72307	0.12539347683095	0.625537204280484	1.14960141089936	-0.467321	C1	0.448283317374736
ZCCHC2	-1.39227	-0.417061	-0.481226	1.14474913976382	1.15991918176122	-0.0141102	C1	0.636337621040652
ZEB2	-1.48855	-0.428752	-0.117417	1.16932905378236	1.08262847251001	-0.21724	C1	0.711201650157317
AAK1	-1.95061	0.499319701971336	-0.14164	0.300139892029002	0.64973620986268	0.643050161355594	C2	0.885710447168761
ACAP2	-1.79475	-0.345599	-0.0666377	0.74428241624204	0.856440087345165	0.606262525882489	C2	0.841692328072274
ACTR2	-1.93417	0.0155106308750497	0.247730311325389	0.822153326926232	0.708325044891661	0.140447954609165	C2	0.780759163479121
ADAM10	-1.72563	0.607249464300336	-0.629636	0.472312031044623	0.969684241713974	0.306018655582664	C2	0.765780140597709
ADNP	-2.02814	0.539633576077313	0.324492673438985	0.304336644505554	0.311472699651696	0.548201328691057	C2	0.596934179573368
AEBP2	-1.89377	0.209326615865558	-0.253715	0.788407251084162	0.46793122652051	0.681824327857995	C2	0.96563571831781
AFF1	-1.84239	0.313362515385393	0.0446744172402458	0.75892623879323	-0.214493	0.939916423372236	C2	0.484389964756927
AGTPBP1	-1.84529	-0.19475	-0.068604	0.563398239073307	0.915741635649725	0.62950341545103	C2	0.906817784296751
AKAP13	-1.98113	0.205425577255502	0.0296328773632237	0.68333613044369	0.54583529411401	0.516895312527762	C2	0.956923061545782
AKAP9	-1.14313	-0.47975	-1.01829	0.720144799833211	1.13717348091949	0.783847345923086	C2	0.467005033186597
AMD1	-1.3259	-0.166616	-0.331759	-0.200933	0.300903106556806	1.72430809752746	C2	0.429448097299527
ANKIB1	-1.84055	0.199616621595756	-0.397918	0.734920634867619	0.761450601727436	0.542478003687805	C2	0.962832645097813
ANKRD11	-1.90974	0.310590680396906	-0.0756031	0.188849820791169	0.978634270559593	0.507268421560457	C2	0.865859428004514
ANKRD12	-1.06516	-0.410835	-1.13535	0.576091588724197	1.06567775167126	0.969576304646479	C2	0.478594438481239
ANKRD17	-1.8614	0.34697311239804	-0.406413	0.745259264060905	0.628078260365738	0.547497221289179	C2	0.953020550933176
AP2B1	-1.8424	-0.11968	-0.124956	0.4220060970301	0.757069740436703	0.907958420892548	C2	0.920582020134982
AP3B1	-1.79413	0.0993501880342802	-0.463279	0.6968986016718	0.689217149747109	0.77194592564707	C2	0.954211918176425
APBB1IP	-1.73785	-0.0211637	-0.432377	0.658119251575198	0.463419905570208	1.0698547506526	C2	0.865407903152926
ARFGEF1	-1.95086	0.166636084179861	-0.0341306	0.424032235777596	0.778788121872186	0.615537351146882	C2	0.964667981077102
ARHGAP15	-1.76209	0.595234771156938	-0.57203	0.517728306107709	0.294442748365261	0.92670984284511	C2	0.651442253246548
ARHGAP25	-1.67328	0.141358860892476	-0.61799	1.04829232065379	0.33570540728073	0.7659136851396	C2	0.794287408292978
ARHGAP26	-1.93275	-0.143085	0.296006092754225	0.662435205184407	0.342733025444667	0.774660300707238	C2	0.812297288693296
ARHGEF3	-1.56576	0.1687830353616	-0.520159	1.43339030152273	0.439021571606221	0.0447222681538051	C2	0.579624957591813
ARID2	-1.79932	-0.121525	-0.292946	0.717041754875831	0.865764069408419	0.630989818303559	C2	0.931080108957045
ARID4B	-1.51674	-0.179092	-0.719035	0.578472663738637	1.17276609972423	0.663628251254073	C2	0.707425754118256
ARIH1	-1.75128	-0.060603	-0.202502	0.306226257718598	1.26375871057997	0.444397191585526	C2	0.778015804421982
ARL15	-1.9774	0.58039329545748	-0.0166303	0.556125644639022	0.234023162123223	0.623483634192791	C2	0.707884833747731
ARL6IP1	-1.74741	-0.625703	0.361537902618463	0.554639827797141	0.894882896458425	0.562052466383183	C2	0.595059561113103
ARPC1B	-1.74453	-0.574433	0.700163878215555	0.174462411299662	0.544796547530453	0.899540022304368	C2	0.548588212470712
ARPC5	-1.79958	-0.524065	0.775993688306236	0.33065948694919	0.740433647564044	0.47656171007931	C2	0.536139563542224
ASCC3	-1.64293	0.00429192000917063	-0.657869	1.02993106150429	0.68388775881326	0.582684716728949	C2	0.813227537008473
ASH1L	-1.7474	0.443082842145899	-0.65365	0.481276905240659	0.715340827739472	0.761353427237653	C2	0.854499898600052
ASXL1	-2.01012	0.461332795924516	0.107104459399617	0.359663971982318	0.440052278508766	0.641965195501472	C2	0.8099552301567
ATF7IP	-1.70464	0.37633430889788	-0.55076	0.499486924370362	0.216421312458727	1.16315345822927	C2	0.630762737206239
ATG7	-1.91861	-0.114296	0.614604531071195	0.798076026441905	0.532461707157586	0.0877609267538711	C2	0.614804875293183
ATM	-1.73179	0.784494395074889	-0.638984	0.505367052349096	0.278181805431504	0.802733467854159	C2	0.535846652218324
ATP10A	-1.66785	0.431277046451644	-0.489968	1.16868431437061	0.646889313731141	-0.0890349	C2	0.643136744330097
ATP11B	-1.79606	-0.0393008	-0.146133	0.287012329044528	1.18874866370293	0.505733721592407	C2	0.822017400234761
ATP2B1	-1.95185	0.119847509021071	0.400454593960927	0.0130292487473779	0.641039281222446	0.777475516770593	C2	0.696400879965576
ATP5MPL	-1.79191	0.266384604621744	1.02856586474543	0.477916176713475	0.474042693123359	-0.454997	C2	0.408072838156016
ATP8A1	-1.66316	-0.0720381	-0.60974	0.656812325970065	0.826143826289365	0.861981637276569	C2	0.865834449742152
ATR	-1.752	0.228570516122307	-0.559754	0.914311350578331	0.7358016076048	0.433072229216472	C2	0.880197203894292
ATRX	-1.17732	0.0317456026641831	-1.18889	0.496670602543367	1.28223701836759	0.555554960239219	C2	0.514341906838876
ATXN1	-1.94017	-0.0937308	0.215422722603433	0.789591041238226	0.632285980881181	0.396604475689199	C2	0.858304849868352
BABAM2	-1.91904	0.390538378165689	-0.263602	0.68682559495956	0.632362041838819	0.472919523151678	C2	0.957838944103684
BACH1	-1.84433	-0.264843	0.421063431685698	1.07971597343308	0.312834050726751	0.295560329941201	C2	0.628126697395395
BAZ2B	-1.7482	-0.0246831	0.160636504927834	0.473903743629473	-0.153641	1.29197885384101	C2	0.480347986077761
BBX	-1.75886	0.715569456032428	-0.589698	0.867951473210721	0.400466563684932	0.364571177131292	C2	0.706279742617587
BCAS3	-1.9615	0.588913700578935	-0.08097	0.487212470288922	0.265374206779777	0.700966720981355	C2	0.705464358760512
BICRAL	-1.95455	0.489208280394603	0.00647749590735778	0.666417404088868	0.0943459828454224	0.698102627178778	C2	0.667279862474957
BIRC6	-1.86095	0.293142228336214	-0.323935	0.476853555804703	0.949987496951506	0.464901963965859	C2	0.931136155055018
BOD1L1	-1.65892	-0.281717	-0.364094	0.51124229926616	0.608306283099702	1.18518147406586	C2	0.791043141384055
BPTF	-1.75091	0.301159146104957	-0.556317	0.358241814421622	0.979052453994573	0.668771633805798	C2	0.872258764945725
BRAF	-1.8428	0.237790432009076	-0.370388	0.400873840801515	0.716204224721889	0.858318708099893	C2	0.944306843493365
BRD7	-1.69182	-0.687726	0.232460151185945	0.52549664415356	0.910315794509859	0.711275174802989	C2	0.603830111313243
BTBD9	-1.93999	0.604007017698529	-0.229256	0.545476126487005	0.481917185083516	0.537843276678456	C2	0.860013206067537
BTN3A1	-1.70508	-0.591423	0.107132310809371	0.647809051349829	1.01935912769098	0.522202399883409	C2	0.607932745701264
CA2	-1.20903	-0.64924	0.523558940824325	-0.525812	0.283972491677205	1.57654865986573	C2	0.360751109852118
CAB39	-1.97887	0.182531374770665	0.025833560015018	0.53458291452827	0.601553202855339	0.634372647670523	C2	0.969179319409762
CAMKMT	-1.87958	0.591851958081316	-0.377363	0.637570167715039	0.372176817213247	0.655343920631527	C2	0.821594156952087
CAPZA1	-1.9233	-0.196923	0.373769499783117	0.679207570398845	0.747622412076048	0.319626602598394	C2	0.761212890247527
CARD11	-1.79442	0.168973737502853	-0.490695	0.761607590720466	0.758805772363914	0.595727723530687	C2	0.944749020367659
CARD8	-1.91922	-0.0522895	0.138182866564172	0.510701057747742	0.379120647246715	0.943507745584555	C2	0.851069238849461
CBL	-1.85755	0.485730407484545	-0.281566	0.231970396636042	0.418935485533284	1.00248186683619	C2	0.692477017950803
CBLB	-1.67706	0.754324843566163	-0.787724	0.462277154426236	0.572691133656965	0.675488870073842	C2	0.656538595428058
CCDC88C	-1.66677	-0.0267835	-0.400009	0.548974091832604	1.30470053951496	0.239885824207746	C2	0.702494858847681
CCDC91	-1.86138	0.402759063469346	-0.424079	0.625370975852586	0.705017853130219	0.5523152787186	C2	0.947598567858327
CCM2	-1.88263	0.377208288587559	-0.112128	0.647894719362587	0.0315246510430357	0.938129754354728	C2	0.634286472742014
CCNH	-1.14844	-0.159867	-1.18295	0.488685563622841	1.07939031365994	0.923180496169987	C2	0.530935519242863
CCNY	-1.99525	0.696639450078691	0.0659110465012481	0.50748720015786	0.29622434526834	0.428988753890243	C2	0.640176619214711
CCSER1	-1.34755	-0.0325114	-0.614041	1.62477428316776	-0.0365772	0.405910412974219	C2	0.483894221258233
CCSER2	-1.69541	-0.332603	-0.330082	0.673642126078053	0.971699867602786	0.712752417678862	C2	0.822737433957274
CD226	-1.6293	-0.645646	-0.110468	0.754259271430566	0.72316863351901	0.907986324595114	C2	0.681833582861917
CD47	-1.56837	-0.444603	-0.416817	1.08013630806461	0.888514537017232	0.461140603247616	C2	0.59928462768856
CD48	-1.83029	0.537943791966802	0.0939201255807903	0.534751062651109	0.982086828682196	-0.318414	C2	0.6025212281341
CD52	-1.80947	0.206023300915331	1.09618369002154	0.564416147252486	0.255641042887587	-0.312796	C2	0.408741945917474
CD81	-1.84079	-0.231025	0.582697064430032	0.801801870628671	0.755652715045927	-0.0683322	C2	0.520827235338715
CD96	-1.46711	-0.0941049	-0.889152	0.817189581523745	0.969420194794277	0.663755689369265	C2	0.697290109645671
CDC42SE2	-1.99037	0.279127348790534	0.0569448652036389	0.724713286148077	0.464886674450515	0.464697709818712	C2	0.92251467216493
CDK13	-1.7961	0.476010850157208	-0.471401	0.564857489084172	0.257047945553642	0.969582619909662	C2	0.717153643227336
CDK17	-1.56928	-0.581925	-0.19366	0.800544447600926	1.17706195140352	0.367256833405493	C2	0.456509156563612
CDK19	-1.83988	0.144139285267801	0.0269493577833127	0.43942651054582	0.046971481074753	1.18239057530352	C2	0.584046204071492
CDKAL1	-1.89451	0.725725290290077	-0.344091	0.546372230977874	0.492719828902024	0.473781559118695	C2	0.774737617795714
CDKN2D	-1.46065	-0.453437	0.209726910823213	-0.252197	0.412920978462306	1.54363495656657	C2	0.461309208436509
CDR2	-1.9088	0.865539751766486	-0.218703	0.384186472068907	0.323415258312353	0.55435751798552	C2	0.509572619367267
CDV3	-1.79881	-0.196645	0.364839840876667	0.186040126345596	1.22948434229432	0.215090644959888	C2	0.602181116899562
CDYL	-1.98531	0.510972802886189	-0.0206791	0.391325510483275	0.419846210096589	0.683839607215598	C2	0.820876600206142
CELF2	-1.87028	0.576131380695131	-0.357001	0.448013952375203	0.35845676237465	0.844675962469975	C2	0.748115155889862
CEMIP2	-1.43468	-0.345676	-0.663663	0.364101658847474	1.24752333321103	0.83239159924461	C2	0.63118265241578
CEP350	-1.8226	0.0120011673154228	-0.300797	0.491722217649357	0.940305115172034	0.679368294519027	C2	0.944348413837567
CEP85L	-1.85163	0.674617978452082	-0.449022	0.527205511960734	0.420855958397555	0.677977100421016	C2	0.757275985916919
CHD9	-1.72111	0.0472935123190773	-0.518545	0.570588096459348	0.559886316010033	1.06188827208478	C2	0.867304164505479
CHMP4A	-1.82403	-0.231941	0.345822737344498	0.695395408502021	1.00792447318764	0.00682644516283388	C2	0.57325509352497
CHST11	-2.00021	0.417767695104881	0.409375754231373	0.456668057085928	0.0484688895193141	0.667932733029533	C2	0.509636615091172
CHURC1	-2.01759	0.329408739244807	0.155217919430642	0.544747207336333	0.570567070402004	0.417649233970803	C2	0.894556889310642
CIR1	-1.71039	-0.301256	-0.341976	0.897781089028659	0.751714160027415	0.704123575669325	C2	0.842133070883278
CLASP1	-1.89697	0.413950441422738	-0.295348	0.490013891660899	0.453302624662606	0.835053273416019	C2	0.907919856184544
CLASP2	-1.78338	0.183145261670964	-0.387984	0.434268614913663	1.12304498725822	0.430901542500917	C2	0.867007475986092
CLEC2D	-1.80137	0.257828908421785	-0.476034	0.928449887547251	0.497157163126969	0.593968160239519	C2	0.90660420857539
CMIP	-1.96758	-0.0506931	0.393259304870637	0.341519260363332	0.766392293216345	0.517106047486819	C2	0.80525879192699
CNOT6L	-1.94051	0.195281611694491	0.0322748467173687	0.19389381045613	0.803640110148229	0.715417154019008	C2	0.891720106191932
COG5	-1.83909	0.732044024818254	-0.456569	0.580710874333704	0.654407975130713	0.328500974914693	C2	0.77798797146802
COL4A3BP	-1.75876	-0.178119	-0.279621	1.06442857976798	0.566339417014005	0.585736396385511	C2	0.847360454566833
COMMD10	-1.76058	0.405033792193632	-0.599794	0.90795865626388	0.480973294333943	0.566410257897744	C2	0.848390189516068
COP1	-1.85603	0.1899206843986	-0.276937	0.448302655301022	0.498092534893636	0.996651894417495	C2	0.912856590228686
CREB1	-1.97644	0.175837498648686	0.0360303158204439	0.479091816309201	0.589188066763022	0.696287326245316	C2	0.961173575760051
CREBBP	-1.95597	0.345550708960193	-0.0874012	0.369917645509524	0.783629940220715	0.544270741373442	C2	0.942058828219704
CREBRF	-1.86853	0.284199585706334	-0.351122	0.578047743253189	0.521939789405365	0.835460861447156	C2	0.956200014888019
CSGALNACT2	-1.82136	-0.266104	0.11985447188623	0.326933753390589	1.08928122922369	0.551397854476195	C2	0.774943936151229
CSNK1A1	-1.68943	-0.355758	0.107771353560272	0.448510353414687	1.33523849772158	0.153670940599105	C2	0.514580780810663
CSNK2B	-1.8328	-0.127024	0.664259564078448	0.82231063107105	0.681204720861395	-0.207953	C2	0.486365875344113
CUL3	-1.97591	0.461966767357292	-0.0598059	0.358986750192152	0.529554904167122	0.685203796289167	C2	0.886823213422086
CWF19L2	-1.72813	-0.0281773	-0.47843	0.537872638192619	0.682762776207551	1.01410229411144	C2	0.890337812227503
CYTH1	-1.83193	0.552747478468948	0.109862123699759	0.147140175242882	1.13653069222775	-0.114349	C2	0.612421123044449
DECR1	-1.50781	-0.581346	-0.103044	1.42423703781568	0.218775692363547	0.549189080587772	C2	0.494789120559246
DENND1A	-1.95883	0.560997941052468	0.315012443329628	0.841350822912064	0.198272347858936	0.0431925582260322	C2	0.59679739637778
DENND4A	-1.97871	0.497222540171651	-0.0847763	0.432719873816934	0.549955748188348	0.583591342801761	C2	0.903090438319048
DHX36	-1.4413	-0.474775	-0.601827	0.533695563680508	1.1942099011562	0.789992990738557	C2	0.608172054879025
DIAPH2	-1.87614	0.49089986331597	-0.0380027	0.904772746953273	0.636505624394619	-0.118039	C2	0.705500042715287
DLEU2	-1.85251	0.376536281049553	-0.257336	0.791779050053955	0.0899467037257793	0.851585016636232	C2	0.734977890892791
DLG1	-1.80382	0.344941729575744	-0.51219	0.50738737706972	0.866497593953968	0.597187663961276	C2	0.921097247893586
DNAJB14	-1.44285	-0.624057	-0.504204	0.98604707885127	0.944217239980568	0.640845822695395	C2	0.515883855145331
DOCK10	-1.77699	0.510841775523883	-0.604643	0.763846260145404	0.652594387786607	0.454345728904831	C2	0.851814547301346
DOCK11	-1.96451	0.331657871045997	-0.0435246	0.52393507053527	0.363824822806355	0.788619772757187	C2	0.902021839444414
DOCK2	-2.00614	0.648677032737317	0.166039859882541	0.46697884282485	0.51482674502801	0.209616583276955	C2	0.706886167578247
DOCK5	-1.30365	-0.691541	0.157219181970385	-0.0918504	0.284096052612866	1.64572406956331	C2	0.432300136472413
DOCK8	-1.90514	0.441258383325109	-0.241341	0.8400390326426	0.295549202826834	0.56963237892644	C2	0.862355890369513
DPYD	-1.88044	0.652238332239573	-0.117967	0.938205430531225	0.37888562063439	0.0290734617071265	C2	0.682335458199428
DYM	-1.81715	0.579308965465456	-0.546261	0.592691840275269	0.634053651823228	0.557359107619889	C2	0.858142153428103
DYNLL1	-1.84178	-0.291943	0.987667149158366	0.230053575846897	0.264785356524425	0.651219192418728	C2	0.495207422214015
DYRK1A	-1.95068	0.427643935981407	-0.172931	0.485021408113847	0.522993654750336	0.687955525714935	C2	0.943197927016604
EIF2S2	-2.00668	0.0392659299852522	0.522300130403467	0.439242	0.497874590745773	0.508001821659483	C2	0.750992265128592
EIF3J	-1.92601	-0.228915	0.414556366014614	0.639412433303511	0.710647575899353	0.390312026762456	C2	0.758728521624335
EIF4G3	-1.77816	-0.133451	-0.211029	1.13178787721501	0.540039886184209	0.450809055347931	C2	0.817832005074702
ELF1	-1.88675	0.382189082596038	-0.360291	0.567469675006588	0.630613212715559	0.666773335368963	C2	0.964076409958392
ELF2	-1.54704	-0.320655	-0.282548	0.414406956532813	0.257284923922903	1.47854642354276	C2	0.605239254569527
ELMO1	-1.9021	0.799190966752757	-0.252648	0.56806076586402	0.240889232039016	0.546602818098021	C2	0.578646792582972
ELP4	-1.73791	0.366470748084837	-0.668058	0.765059151066122	0.666024820584956	0.60841226675522	C2	0.875106251023315
EPC1	-1.03238	-0.261694	-1.15553	0.224207698001684	1.06806905293085	1.15733010950924	C2	0.483005960289799
EPC2	-1.88371	0.339307783047651	-0.300855	0.579749864135879	0.399185867940473	0.866325329010441	C2	0.916198131240416
EPS15	-1.82983	-0.00551109	-0.274379	0.819316411281312	0.835662828714465	0.454742361008732	C2	0.930686573154861
ERBIN	-1.94951	0.246324952215672	-0.122009	0.590193700322461	0.537103849131413	0.697892660810713	C2	0.981889628624863
ERC1	-1.92606	0.707799921039095	-0.229158	0.421954937161808	0.384373843973125	0.641092157478456	C2	0.695384401266732
ESYT2	-1.97809	0.37151995636817	0.100326126250123	0.261213309839464	0.84137726915062	0.403649858254308	C2	0.850855576432892
ETV6	-1.96907	0.234817336928062	0.511848608733192	0.860243896360695	0.18490447247734	0.177257165215858	C2	0.62827777449082
EVI2B	-1.94098	0.144034207009074	0.856278731832527	0.0733663384762993	0.213262263234535	0.654039962565995	C2	0.469605801891299
EXOC4	-1.86554	0.753881721994046	-0.408706	0.598661255357404	0.485475811717313	0.436228290439813	C2	0.750857415439435
EXOC6	-1.82759	0.356565327942715	-0.444121	0.727404323616803	0.369096033402418	0.818646147535429	C2	0.886413071816885
EXT1	-1.82473	0.0991593244625325	0.626092962326747	1.02100187448348	0.373172045296793	-0.2947	C2	0.4868584472137
FAF1	-1.91182	0.534508748832895	-0.31792	0.572858448312483	0.552098272907393	0.570270338927661	C2	0.913597372376594
FAM117B	-1.83358	0.629296777953813	-0.396523	0.313080963918613	0.363165790924884	0.924562905346267	C2	0.618031924775708
FAM129A	-1.26097	-0.666233	-0.299492	0.129975856232261	0.473305493297472	1.6234153853081	C2	0.488369354886559
FAM172A	-1.88196	0.36594903492911	-0.369374	0.652374889471476	0.584070584894256	0.648942698705531	C2	0.963853380321839
FAM208B	-1.84017	0.338118852586918	-0.435233	0.842924699695133	0.565784474308149	0.528574469325186	C2	0.929188884244283
FAM49B	-1.77519	-0.363941	-0.0505579	0.989857220917649	0.515995891092479	0.683833847678227	C2	0.800523164899564
FARS2	-1.89025	0.948057014660895	-0.177733	0.594818528077465	0.213179492187509	0.311928395296908	C2	0.482343670120546
FBXL17	-1.86511	0.426715866177018	-0.410409	0.71744633645377	0.47581951792864	0.655533051678445	C2	0.92390339102303
FBXL20	-1.91958	0.354840245116346	-0.189891	0.336770437867699	0.57728776880507	0.840573514007277	C2	0.918969257017999
FBXO11	-1.92762	0.170391402252418	-0.134762	0.60987809931122	0.494009766875936	0.788099838530035	C2	0.974797635766035
FBXO33	-1.68689	-0.185681	-0.170858	0.0722505075063072	1.25275108891739	0.718425296684048	C2	0.722578745341649
FBXW11	-1.90508	0.638880631749794	-0.180237	0.530562908614059	0.119478844874727	0.796394297339987	C2	0.532680454006247
FBXW7	-1.8623	-0.165026	0.0685685651427747	0.410079787682809	1.03178556723342	0.516887895801503	C2	0.844853465915816
FHIT	-1.89688	0.241013880041272	-0.273348	0.73397795506447	0.50806810915451	0.687164875812434	C2	0.974746216292485
FNBP1	-1.97948	0.213820899822357	0.0384991663463759	0.504110454518411	0.738836532937392	0.484210595510964	C2	0.952474845045155
FNDC3A	-1.91149	0.213099218835678	-0.232513	0.694703168820215	0.616287417221969	0.619916578609768	C2	0.9875279016641
FNDC3B	-1.91434	-0.12104	0.268313849154243	0.869016208626615	0.661424446715532	0.236624220517014	C2	0.772594982357659
FOXJ3	-1.88385	0.218409108817592	-0.29353	0.496542565613152	0.757157378298748	0.705270441674287	C2	0.979843217306529
FOXN3	-1.96829	0.779563946827716	0.0276181504067624	0.599570236155641	0.27107928106301	0.290462203591764	C2	0.597949648691737
FOXO3	-1.74971	-0.35318	0.388318432459821	0.104364205210804	0.383371525595781	1.2268352505851	C2	0.589287623545913
FRYL	-1.82399	0.230151163066213	-0.448817	0.758492881888333	0.545048960491818	0.739109135949275	C2	0.950062279127291
FUBP1	-1.69255	-0.157492	-0.151832	0.475673656939702	1.35322844297421	0.172973549807758	C2	0.625820377573782
FYN	-1.9431	0.245923822697798	-0.0682552	0.52944084160559	0.857848877152906	0.378146325380007	C2	0.939116085046428
GAB2	-1.69593	-0.422003	1.27848910505025	0.226298833643734	0.116841573796758	0.496308376658227	C2	0.398160577003263
GABPB1	-2.00998	0.584225334752816	0.256166679337793	0.47199176103889	0.140270690660105	0.557320850302829	C2	0.536342108920971
GALNT1	-1.94178	-0.0221247	0.0779890345344416	0.584686265854844	0.781925356112191	0.519299266944615	C2	0.937742075077354
GATAD2B	-1.95417	0.57020751087432	-0.094747	0.340352444876845	0.365046997375172	0.773309799873285	C2	0.71929088883348
GCC2	-1.03272	0.0853200207970914	-1.25133	0.065182892166495	0.866580058671759	1.26696051344394	C2	0.471320542087115
GIMAP1	-2.00804	0.414934278455754	0.501022201226372	0.674329291920109	0.2448358018541	0.172922165900445	C2	0.617532159000295
GIMAP2	-1.90169	0.824516212879358	0.186927145618963	0.812573082295964	-0.013733	0.0914034907760428	C2	0.452245748154165
GIMAP4	-1.49994	0.251962765127762	0.0680343052516924	1.60199439758111	-0.0956811	-0.326367	C2	0.406701775877582
GIMAP7	-1.25993	0.0935782372576935	0.0520752322072335	1.67326738595799	-0.751219	0.19222906794251	C2	0.351212415562238
GLCCI1	-1.78183	0.701701985485995	-0.574979	0.48140054521523	0.384919050779213	0.788787327163132	C2	0.66012389409915
GLG1	-1.64163	0.346095858857841	-0.65502	0.317394049648544	1.21775542248889	0.415401982097814	C2	0.744182304165865
GLRX5	-1.98848	0.570782064991983	0.546199689260049	0.14822498411478	0.624609050978118	0.0986592479751463	C2	0.56300757552384
GLS	-1.89398	0.0478791829287878	-0.0987841	0.947889518992552	0.447150571928138	0.54984921755033	C2	0.919065314240589
GMDS	-1.78914	0.89133853794445	-0.480322	0.748203355929928	0.403209659358981	0.226710389597067	C2	0.621461164840598
GMDS-DT	-1.68328	0.642764158209423	-0.760214	0.815944360992998	0.380959744271008	0.60382477324037	C2	0.696491318300187
GNAS	-2.00404	0.235558201338384	0.516718300156202	0.170723015388217	0.385792737656291	0.69524522599501	C2	0.628420733276653
GNB1	-1.98357	0.307923638869118	0.0443355320002472	0.578005217981071	0.726487498154376	0.326814488567759	C2	0.917096233567493
GPATCH8	-1.85033	0.387012533313085	-0.440611	0.67374805837649	0.719382075839061	0.510798645178559	C2	0.941791013375225
GPBP1	-1.35688	-0.457071	-0.751393	1.13975611065836	0.90013100853827	0.525453477026945	C2	0.49559137700567
GPCPD1	-1.87625	-0.169388	0.351518186663912	0.17148735947505	1.02475424574337	0.497882002898159	C2	0.72643722133401
GRAP2	-1.78215	0.0118751710303646	-0.0853663	0.288376243524801	0.281044294569766	1.28622102106617	C2	0.671728278560574
GSAP	-1.65043	-0.256158	-0.342786	1.14842863244173	0.260634054990082	0.840315144254234	C2	0.732701546770741
GSK3B	-1.63676	-0.154935	-0.578823	0.966855959480908	0.556836552977136	0.846822160053767	C2	0.815301486194714
GTF2I	-1.8565	0.547841191532428	-0.240714	0.179493413511544	0.34965964369489	1.02022085522544	C2	0.560594309078529
HEATR5B	-1.85658	0.264168357604009	-0.0300744	0.553151392577475	-0.0152087	1.08453983264535	C2	0.566705583559983
HELZ	-1.7841	-0.0314694	-0.18369	0.572566489934675	1.18062776167275	0.246063144003307	C2	0.785839153151757
HERC1	-1.86739	0.154381419377155	-0.242725	0.389270333904205	0.943954399868101	0.62250996550498	C2	0.945324803976193
HERC4	-1.83415	0.247972925537769	-0.203557	0.802212703212196	0.0455437360226881	0.941982655197934	C2	0.7228731836515
HIPK1	-1.69814	-0.195623	-0.0150772	0.252128521912596	1.39489255332358	0.261814750592125	C2	0.61436212184908
HMGB1	-1.7146	-0.20158	0.388094431555911	-0.311301	0.719279969230008	1.12010355492668	C2	0.549419232553133
HNRNPD	-1.92583	0.150796553748015	0.0625119761456637	0.742606241381884	0.833300034459374	0.136618776134066	C2	0.841298210316887
HNRNPH1	-1.81407	-0.149883	0.752409085279209	0.424726975323364	0.95493255431694	-0.168111	C2	0.470861716333113
IGF2R	-1.53717	-0.662796	-0.264796	0.624472389130268	0.771130323950527	1.06915635962797	C2	0.654480754928415
IGHA1	-1.74236	-0.331042	0.741228957540134	-0.230722	0.657695259926331	0.905197782481416	C2	0.510274571837917
IKZF3	-1.81031	0.0599846483163153	-0.386659	0.874196428279912	0.567512409436148	0.695271062693775	C2	0.943622737836738
INPP4A	-1.74878	-0.107776	-0.393429	0.762255282476364	0.953249280863314	0.534475758229361	C2	0.885894464490566
INPP5D	-1.86973	0.308304228206828	-0.347253	0.854704000098045	0.491478383194329	0.562496474950515	C2	0.939321421228219
INTS6	-1.7465	0.31340398981101	-0.520612	0.912790327841339	0.199882397966735	0.841035087939778	C2	0.776130860474566
INVS	-1.74039	0.813243912164177	-0.620862	0.545894576968375	0.25195907340831	0.750152679405845	C2	0.525888600137795
IQGAP2	-1.75482	-0.402263	0.0284852961056007	0.816339367414274	0.995642517213079	0.316620793014301	C2	0.656916883599412
ISG20	-1.28931	0.0173705213206636	-0.884716	1.2717919969265	0.964782576645512	-0.0799156	C2	0.416851038894495
ITCH	-1.96169	0.141999939468425	-0.0208614	0.581044139080788	0.643116437010723	0.61639557971962	C2	0.979541605027069
ITFG1	-1.75966	0.195334050156177	-0.546433	0.714679505249422	0.899982488906353	0.496097873641116	C2	0.906549409992313
ITGA4	-1.06039	-0.621827	-1.00791	0.735594017969084	1.08180075118321	0.872724059111862	C2	0.425903263040203
ITPR2	-1.96174	0.389661771871472	-0.0175511	0.734960816996224	0.21052721636259	0.644146006879022	C2	0.823806259222231
ITSN2	-1.45363	0.352863759012763	-0.967016	0.472771457241293	0.390206220569476	1.20480440223453	C2	0.579577880267438
JAZF1	-1.89825	0.73715136125317	-0.0886955	0.845006440765087	0.045225266520093	0.359567222620499	C2	0.550363976444542
JMJD1C	-1.87095	0.311224194521361	-0.339825	0.484666427296442	0.54717316010485	0.867707712290801	C2	0.942863638305321
JUND	-1.6185	-0.212841	0.369379282131141	0.107805920118502	1.47402067163793	-0.119868	C2	0.412723542728915
KANSL1	-1.87944	0.166204922161132	-0.264713	0.67068570344022	0.472336561152578	0.8349230682972	C2	0.964257471112382
KAT2B	-1.80652	-0.0532679	-0.278901	0.963675674452343	0.723241209906636	0.451775788385067	C2	0.89769644830868
KAT6A	-1.77198	0.371377858124532	-0.53284	0.386353358382248	0.558779627716025	0.988307196891202	C2	0.828207199139057
KAT6B	-1.78754	0.335068002077715	-0.453602	0.353159390181359	1.05590944197926	0.497004333442088	C2	0.865955077435672
KCMF1	-1.98856	0.263369262210483	0.0223791753653643	0.506468327724488	0.640688307201865	0.555659026635226	C2	0.960735362318275
KDM2A	-1.74312	-0.105236	-0.310644	0.446170402291262	1.16300654945846	0.549823229151905	C2	0.836875090522327
KDM4C	-1.7765	0.921481231231157	-0.510497	0.628485257323412	0.184504522214392	0.552524388878117	C2	0.477291022559528
KDM6A	-1.86528	0.175731292395173	-0.272886	0.561909145261024	0.944099731245335	0.456423777745557	C2	0.945586145786625
KDM7A	-1.96283	0.462532260413563	-0.0747007	0.672618113545263	0.266475065212367	0.63590192597236	C2	0.836530536451184
KIAA1109	-1.57118	-0.331376	-0.523468	0.665607775552125	1.1585848749875	0.601833914658663	C2	0.697602457568294
KIAA2026	-1.61664	-0.128659	-0.639355	0.642221811747024	0.747403571811914	0.995029524112523	C2	0.823316867844079
KIF2A	-1.52159	-0.178408	-0.0628373	-0.191993	0.385181140174746	1.56964180801204	C2	0.482175620594962
KLF12	-1.79784	0.644955660118322	-0.566446	0.654336284776184	0.666027187528435	0.398971366452253	C2	0.811719184168263
KLF13	-1.94975	-0.109942	0.230673094659115	0.576795470257975	0.716803897548152	0.53542026199442	C2	0.885236894602156
KMT2A	-1.70876	-0.0735018	-0.477526	0.46558844915892	0.99802801423454	0.796168449512098	C2	0.875069677482001
KMT2C	-1.86021	0.16561387704342	-0.15469	0.298358610147586	1.08896437698823	0.461961460801931	C2	0.87600810432478
KPNA4	-1.70858	-0.508219	-0.0121699	0.534017742236304	1.07185729819338	0.623098141757982	C2	0.69350330297263
LARP4B	-1.96796	0.430187470803234	0.0640644639226042	0.695523919805089	0.664241770878949	0.113945834136017	C2	0.820656207413351
LCOR	-1.84792	0.126200013538265	-0.340275	0.661943951173486	0.567311700334988	0.832741350646343	C2	0.968666145030899
LCORL	-1.80442	-0.0265359	-0.323194	0.922376906257042	0.737328701924821	0.494444917720967	C2	0.916950998681155
LNPEP	-1.62014	0.00493015591018786	-0.62703	1.17775968127183	0.651148167236571	0.413332266467165	C2	0.743578782127225
LPP	-1.83508	0.762976895201117	-0.47262	0.649819880091914	0.493641097814338	0.401266577538619	C2	0.7395893116251
LRBA	-1.79301	0.473489374268828	-0.581687	0.742172142902869	0.584162575863235	0.574877014969328	C2	0.878178453736173
LRRK2	-1.56108	-0.0893092	0.00066078784155835	1.0888383343047	-0.498073	1.05896377892189	C2	0.454792687331339
LUC7L3	-0.377013	-0.131415	-1.62202	0.0295933078079644	1.01889124165508	1.08196035118804	C2	0.319862429159698
LYN	-1.87918	-0.0392391	-0.0354326	0.4336851258877	0.512736537165819	1.00742840988268	C2	0.892892851554888
LYST	-1.96512	0.15179033361154	0.109716928845674	0.314952574406496	0.553209559133609	0.835452679216857	C2	0.889280527250141
MACF1	-1.60174	-0.0707489	-0.502262	0.644995281824615	1.3085031203943	0.221253516943219	C2	0.647686473356714
MALAT1	-0.969156	-0.684934	-0.943118	0.318401371787548	1.09318066535768	1.18562549795103	C2	0.427056845299766
MAN1A1	-1.90798	-0.03397	-0.0505159	0.783565681706852	0.679382926583335	0.529513513429854	C2	0.951701335886785
MAP2K2	-1.82032	-0.380396	0.880822215527761	0.576879433105958	0.65175455802124	0.0912557662225826	C2	0.478662940873791
MAP3K2	-1.94831	0.355451484473533	0.0139875882695974	0.121805630986668	0.703910140121867	0.753151074490539	C2	0.832387209110313
MAP3K5	-1.96368	0.286254310413819	-7.09032e-06	0.707222072638833	0.271531966972615	0.6986739843658	C2	0.882959612221817
MAP3K7CL	-1.63705	-0.200301	0.553919458158215	-0.374835	0.350743404241444	1.30752016130933	C2	0.431309602376753
MAPK1	-1.98852	0.0119575881780605	0.287475033737348	0.602184812251347	0.613075970755411	0.47382720312282	C2	0.87616021132187
MAPK14	-1.99019	0.31487862791312	0.216138371468136	0.619097598746606	0.139758309133921	0.700321026161152	C2	0.719556795679015
MAPK8	-1.76737	0.454369680718177	-0.588538	0.369082580993682	0.847249819824207	0.685208425219888	C2	0.856347033625468
MARK3	-1.94698	0.357712842905219	-0.161091	0.542751601058688	0.729572779520393	0.478031301109498	C2	0.96372882885015
MBD2	-1.98567	0.130769190338169	0.215762897001713	0.628322603269202	0.714952666007834	0.295858069710535	C2	0.872790463799063
MBD5	-1.72054	0.230908000638273	-0.61668	0.957114981745848	0.452669023837244	0.696527794459942	C2	0.850126264010675
MBNL1	-1.86346	0.39652093458471	-0.404755	0.749035993984907	0.474028116065553	0.648626504661386	C2	0.929804704498493
MBP	-1.67825	-0.499803	0.0284792889635576	0.766117319937977	0.250743679142391	1.13271546438131	C2	0.677923757910015
MBTD1	-1.87838	0.365119036566632	-0.284022	0.470805935179623	0.383715452312321	0.942763995624058	C2	0.861827208546651
MCTP2	-1.56284	-0.291018	-0.579177	0.756840464147094	0.555464630131616	1.1207317801529	C2	0.752487779032362
MDFIC	-1.93254	0.616414058747447	-0.236008	0.60606853092752	0.559067896029514	0.386993051861061	C2	0.858226561407901
MDM4	-2.01159	0.332273153372844	0.101812317519588	0.49506007714521	0.511237839966627	0.571208329680082	C2	0.915236497432554
MECP2	-1.68067	-0.44762	-0.187757	0.721105764316758	1.06931778613319	0.525627818753836	C2	0.696972469799438
MED13	-1.94837	0.404685317438479	-0.190158	0.587312710901673	0.543868196678521	0.602660436882508	C2	0.96261834303443
MED13L	-2.01925	0.32581081100646	0.187457952332587	0.457575689522199	0.418466603193606	0.629943357799968	C2	0.853528543818702
MEF2A	-1.81756	0.772885612222175	-0.505665	0.580790061130991	0.350418699077213	0.61912950849093	C2	0.656394798666274
MEGF9	-1.94293	0.195998864797255	0.219403894954336	0.69389401111461	0.0234250031519899	0.810207207524588	C2	0.671862135396554
MICU2	-1.65531	-0.118744	-0.565421	0.757255663136658	1.0158533131833	0.566362048432645	C2	0.820278712524557
MIER1	-1.6463	-0.492467	-0.152194	0.398341451596116	1.13911819634558	0.753496923300483	C2	0.692731674150156
MIR4435-2HG	-1.73496	-0.661205	0.412913607018231	0.475294056455008	0.65555434733572	0.852398677957886	C2	0.620863671974737
MKLN1	-1.89829	0.326555632538042	-0.29139	0.444644079380602	0.684693904929057	0.733784600275027	C2	0.96720389972563
MNDA	-1.77459	-0.445836	0.406963528224786	1.01684056410758	0.138333302693549	0.658288154506021	C2	0.610280914205617
MON2	-1.60691	-0.104167	-0.690311	0.738563428003359	0.866619241464568	0.796207924486911	C2	0.82038391438043
MORC3	-1.68801	-0.260308	-0.220094	1.2438686730512	0.289340227682292	0.635205407342585	C2	0.716091506102792
MYCBP2	-1.73538	0.475117485315103	-0.643232	0.836888800216843	0.733026697144769	0.333575818933909	C2	0.817894887914219
MYO5A	-1.83126	-0.298066	0.0426253355858635	0.772128483498341	0.875915666450409	0.438656043406368	C2	0.813016622384878
MZT2A	-1.91336	0.400263364306959	1.02572795136498	0.105195749481915	0.337102167168218	0.0450680942237836	C2	0.427617393402391
MZT2B	-1.98554	0.450345679651213	0.82994687303118	0.236244877439752	0.224414350156627	0.24459069160912	C2	0.457314234286074
N4BP1	-1.56213	-0.468168	-0.345759	0.989056438443011	1.06827827805439	0.318718442537448	C2	0.499478481523516
N4BP2L2	-1.68113	0.0225675233228484	-0.637023	0.837751835954875	0.767683012738734	0.690154864880263	C2	0.873573291000568
NCALD	-1.76154	-0.129946	-0.253908	1.06107367901261	0.767850096575465	0.316469559812452	C2	0.797508135526008
NCOA1	-1.78047	-0.342005	-0.114145	0.79893074465243	0.837552903453896	0.600132268016818	C2	0.839745858018439
NCOA2	-1.9117	0.310356538897593	-0.208687	0.569002492564567	0.384200321572784	0.856828394873502	C2	0.923788218557321
NDUFA13	-1.86425	0.0799063670469013	1.01680863420049	0.146241075915301	0.67800286799056	-0.0567098	C2	0.468085058667708
NDUFB1	-1.38948	0.119408632403945	1.01493112776626	1.23098519494845	-0.358423	-0.617422	C2	0.301559988461251
NDUFB8	-1.95642	0.195872595137205	0.616743082315822	0.473285265912694	0.725706652434816	-0.0551908	C2	0.612908211372013
NDUFC2	-1.83996	-0.16737	0.801778790298325	0.708890957335971	0.646957720192871	-0.150293	C2	0.478444491084597
NEAT1	-0.784059	-0.424651	-0.993771	0.618957678853078	-0.0971869	1.68071059106086	C2	0.374201844089472
NEDD9	-1.66565	-0.0154821	-0.0972232	0.394136908730572	-0.0503667	1.43458555184874	C2	0.49488792739992
NEK7	-1.86285	0.161807183769759	-0.286432	0.568300675668119	0.495629263067386	0.923547629080353	C2	0.948824326752961
NFAT5	-1.72262	-0.176042	-0.389192	0.545519670717384	1.00282051693038	0.739513377952941	C2	0.87355787300145
NFATC3	-1.83566	-0.0745348	-0.217856	0.920991910287751	0.620919210986745	0.586141827755963	C2	0.929028536838185
NFKB1	-1.93693	0.321457055993678	0.0142986346086482	0.228480042968976	0.960606459648722	0.412083299451199	C2	0.854812538599571
NIPBL	-1.66768	0.115042150513842	-0.66064	0.482573867816059	1.00432902684037	0.726372473868778	C2	0.849086670766996
NLRP1	-1.26869	-0.47415	-0.816643	0.638980877856191	0.609362224035456	1.31113883562088	C2	0.572036685709059
NR3C1	-1.3694	-0.648029	-0.616036	0.898780760394499	0.947808133244164	0.78687184530551	C2	0.52216502378012
NSMCE2	-1.92179	0.732698117011853	-0.237502	0.571596169715187	0.530584069485899	0.324409643099405	C2	0.769927626924276
NT5C2	-1.90208	0.104639239374844	0.00255192953305055	0.598476702159906	0.212684277788014	0.983728949740049	C2	0.813855776255359
NT5C3A	-1.80186	-0.0128767	-0.368396	0.589688020513753	0.805292031292093	0.788153817698711	C2	0.9532933444147
NUCKS1	-1.39532	-0.143733	-0.664186	0.394449651546664	1.53678746741003	0.271998570454644	C2	0.503520672386581
OSBPL8	-1.89239	0.34096568106546	-0.155555	0.227975630307854	0.481899568263459	0.997101907549557	C2	0.797968683954205
P2RY8	-1.65026	-0.242499	-0.432715	0.392981957593166	0.899629527273176	1.03286639852774	C2	0.809304404682559
PAN3	-1.94872	0.521181156030873	-0.190727	0.423573269250473	0.624171046376336	0.570518845780664	C2	0.911661647545543
PARP8	-1.50423	-0.114301	-0.838235	0.770792927264456	0.787155663341329	0.898813688002504	C2	0.745280961348271
PBRM1	-1.88506	0.0236559861917512	-0.152034	0.782516152952737	0.778189725467668	0.452731794072521	C2	0.951051624275651
PCM1	-1.4289	-0.471716	-0.609398	0.428828916226412	1.1266898634023	0.954490505620185	C2	0.628808997231983
PCNX1	-1.89336	0.6832516177515	-0.246194	0.193115618646971	0.469403320083208	0.793786576746292	C2	0.624931695203309
PDE3B	-1.63614	0.730705632417908	-0.764975	0.288472521094891	0.402996862275643	0.978936677739226	C2	0.512708172066522
PDS5A	-1.92857	0.588088265727773	-0.24985	0.390767511555043	0.608349396988826	0.591218902046198	C2	0.869299847418867
PDS5B	-1.87684	-0.0426283	-0.162965	0.64810851221067	0.703161648912857	0.731166041000272	C2	0.97263898401497
PDSS2	-1.83862	0.921089614274336	-0.39524	0.57936886685187	0.295186548089855	0.438219566414803	C2	0.541529976706236
PHACTR2	-1.98334	0.540441999021651	0.134632927505072	0.520630508335295	0.689568114797096	0.0980620122477769	C2	0.765206883137795
PHACTR4	-1.92337	0.324703179181568	-0.245013	0.586679632677404	0.650457502015713	0.606543196363058	C2	0.982244531349355
PHF14	-1.57716	0.201211528867702	-0.849876	0.533683986004679	0.71700384435824	0.975134111027904	C2	0.768879477835597
PHF21A	-1.86064	0.220023771827183	-0.211276	0.749477040412345	0.17998270421461	0.922428611753595	C2	0.825651079371467
PHIP	-1.32542	-0.0959246	-1.04365	0.594547386565426	1.08027980798715	0.790167213139565	C2	0.615767585761646
PIAS1	-1.72339	0.241342710557384	-0.632986	0.599047061778467	0.935536775357247	0.580449910208399	C2	0.882796022731916
PIBF1	-1.7628	0.325920461926843	-0.596499	0.709379357803221	0.502636715143408	0.821362816864123	C2	0.882819059673966
PICALM	-1.94167	-0.0372564	0.0927829148188849	0.549114412766756	0.5576501637194	0.779376907674419	C2	0.933635852561341
PIK3CA	-1.8326	0.266896535328325	-0.35257	0.318980201871903	0.618768348741529	0.980522410024273	C2	0.88782876630935
PIK3R5	-1.78894	0.180452006458123	-0.474055	0.675704905289616	0.92279180902196	0.484041893979771	C2	0.922547683038126
PIP4K2A	-1.97919	0.275214586876505	-0.0189343	0.530833652185707	0.680876814591614	0.511199853871111	C2	0.96496416545772
PKN2	-1.39449	-0.287676	-0.669125	0.35300578165978	0.549835235033646	1.44844505251274	C2	0.606014515909556
PLAC8	-1.54736	-0.155136	-0.459683	1.17568168921269	0.993987834281057	-0.0074884	C2	0.485383470051505
PLCB1	-1.92225	0.718219160353215	0.546820970719609	0.656531792916996	0.172209529874927	-0.171534	C2	0.465045922396317
PLCL2	-1.88767	0.794359881751962	-0.283758	0.428570039220913	0.260159388386769	0.688340849638921	C2	0.515672680602575
PLEKHO1	-2.01109	0.21461033738182	0.406438966127793	0.558243259397031	0.207709483234076	0.624088379174318	C2	0.709210274766976
PLXDC2	-1.82646	0.192935236198118	0.714390835360821	0.881204343631589	0.430811919990766	-0.392886	C2	0.465948259498119
POU2F1	-1.84856	0.546148672147594	-0.431294	0.727972383550072	0.325621352743231	0.680113283482429	C2	0.816021530014902
PPM1B	-1.8602	0.393456300035517	-0.344116	0.295173441677042	0.881682220541225	0.633999795517584	C2	0.905833348190135
PPP1CB	-1.78265	-0.405719	0.794958050656053	0.193374102166076	0.966189402190239	0.233845928175725	C2	0.493604512333353
PPP1R10	-1.65064	-0.0854369	0.0855356250868304	0.939770125649874	-0.394625	1.1053915389401	C2	0.480591242672378
PPP1R12A	-1.68345	-0.407291	-0.282404	0.734522645545113	0.957694690786439	0.680926523510993	C2	0.781830198990004
PPP2R2A	-1.77425	-0.0716751	-0.393571	0.837893447090518	0.638853865320006	0.762751909645749	C2	0.928350358682532
PPP2R5A	-1.87542	-0.252155	0.105068862085667	0.510146122654986	0.802579014888848	0.709782359579974	C2	0.878294344894329
PPP2R5C	-1.90042	-0.219557	0.378489630359317	0.658630832045866	0.838788371194524	0.244071721848604	C2	0.716941695554554
PPP3CA	-1.88599	0.388759704552268	-0.201215	0.532423584345337	0.203456044551322	0.96256861372752	C2	0.743853035905834
PPP3CB	-1.99531	0.227594117644476	0.163332455956732	0.758175726153979	0.362245103057937	0.48396051763372	C2	0.87155723935841
PPP3CC	-1.15281	0.359033409284804	-1.38863	0.850762330586637	0.624607067260263	0.707037351926897	C2	0.516281073917952
PPP6R3	-1.9691	0.449075423985956	-0.0922496	0.430641944322586	0.711045098155523	0.470582347963694	C2	0.924875870596463
PREX1	-1.67873	-0.486353	-0.11771	0.404036879226314	0.980530208968878	0.898221006969036	C2	0.743206092349307
PRKACB	-1.8621	0.248974236846241	-0.355492	0.47090723866481	0.727931589709771	0.769783370415961	C2	0.967602285500356
PRKCH	-1.62511	0.0135883651471148	-0.541764	0.934390104259429	1.08347262152933	0.135419429023296	C2	0.67165801568736
PRKCQ	-1.95438	0.550706865567695	-0.145853	0.591676277505313	0.325573705229823	0.632275028466739	C2	0.824406868225667
PSMA1	-1.94049	0.556420847115267	-0.224302	0.625372786166976	0.50469617994428	0.478302405039903	C2	0.892367932922671
PSMA2	-1.9791	0.065325157796738	0.698549942720839	0.610780158774255	0.434860891189743	0.169585876856973	C2	0.626288282045261
PSMB4	-1.74904	-0.388944	0.984198270786165	0.763191071982248	0.480068997739794	-0.0894735	C2	0.404374586606352
PSME4	-1.81904	-0.0816987	-0.126808	0.354379349450105	1.10397172227243	0.569199394971807	C2	0.863757681538516
PTBP2	-1.89824	0.52090314935496	-0.342347	0.485020862790269	0.690478794095448	0.544184580480028	C2	0.918108996836798
PTBP3	-1.96569	0.126664868765856	0.0503779111916263	0.567098465929759	0.768554335390641	0.452994526442548	C2	0.948345683853454
PTEN	-1.84895	0.37350438200814	-0.0693209	0.0762243273667279	0.314189040653136	1.15435597680786	C2	0.528759429156353
PTP4A2	-1.64968	-0.170733	0.0688491986668199	0.438162944975586	1.42811728479048	-0.114716	C2	0.452752334852345
PTPN12	-1.62277	-0.572672	-0.16245	0.597639210133388	1.11016746321604	0.650089291439724	C2	0.634518273712839
PTPRA	-1.95096	0.126941221837306	-0.03813	0.55592191711638	0.73681268618844	0.569416634063018	C2	0.976580761976223
PTPRJ	-1.99116	0.133599565115271	0.208649799748644	0.453406387646608	0.433916440920982	0.76159170348585	C2	0.873355295409502
PUM1	-1.92451	0.780606032466027	-0.119433	0.473934160073845	0.655893911818853	0.133512428080489	C2	0.706870664000025
PUM2	-1.90283	0.370552256501124	-0.311972	0.530067040679837	0.663668191514898	0.650515644747372	C2	0.970412738228709
QKI	-1.79417	-0.0971007	-0.0355863	0.745103832942893	1.09921754205273	0.0825324394348726	C2	0.697426964126535
R3HDM1	-1.80286	0.320155101890409	-0.528024	0.556157957116551	0.702702377764838	0.751864528234335	C2	0.933431877189716
R3HDM2	-1.99015	0.482143450877757	-0.0221469	0.460684873169747	0.42926602229157	0.640200810466419	C2	0.867413539433993
RAB10	-1.98462	0.225569815921674	0.142091612572325	0.786795915116454	0.530340991268463	0.299823695690305	C2	0.874594345593368
RAB1A	-1.8377	-0.375309	0.278765949142623	0.592520833828676	0.947556551967267	0.394161568858219	C2	0.706848361376587
RAB27A	-1.69016	-0.614355	0.379183620350105	1.13096462206027	0.5145401444945	0.27982976925394	C2	0.462599923210764
RAB2A	-1.69306	-0.402047	-0.0651424	0.476427801006912	1.24380314479325	0.440022588007173	C2	0.649082051355895
RAB8B	-1.76477	-0.639005	0.482764012261571	0.549629418353003	0.715481438166499	0.655897667639222	C2	0.59994406907741
RABEP1	-1.74073	0.610155349320717	-0.570448	0.386114459161922	0.297894992348694	1.01701613131388	C2	0.570713246409785
RABGAP1L	-1.74127	-0.137337	-0.379835	0.98205758085839	0.751791115800057	0.524597171807278	C2	0.862907198711179
RAD51B	-1.83628	0.741402965443573	-0.444801	0.724468674135179	0.515807437257771	0.299400990040207	C2	0.74962951415628
RANBP9	-1.92615	0.0625022599361734	-0.0590163	0.477211590090242	0.794008533556147	0.651443345153126	C2	0.969295500745812
RAP1A	-1.52511	-0.500221	-0.480084	0.847274522964375	1.05350051068999	0.604642445921797	C2	0.607069565865462
RAP1B	-1.81647	-0.378427	0.283693468990089	0.26476803494097	0.983313497374597	0.663123748745515	C2	0.721645996684226
RAP1GDS1	-1.68786	0.276270972737135	-0.682958	0.619082786395433	0.476355852597851	0.99910385005265	C2	0.80721167533552
RAPGEF1	-1.93262	0.0223017989609275	0.117559119748822	0.632420503908743	0.878090210887229	0.282248403994957	C2	0.870647189056466
RASA2	-1.6925	0.14187921599582	-0.646866	0.514621318844194	0.930958882476645	0.751905723369029	C2	0.873558924847176
RASGRP1	-1.84709	0.442529858013763	-0.440208	0.51371685669345	0.821901035683997	0.509146366905092	C2	0.919306749235696
RASSF3	-1.97863	0.404221750196886	0.311947905194709	0.45562768281715	0.0218319890954869	0.785003807514562	C2	0.499111155251938
RBM26	-1.87258	0.640873261795457	-0.395173	0.434285843747508	0.480442783049074	0.712146209375111	C2	0.788723030594182
RBM6	-1.89196	0.573392178382363	-0.263228	0.674182531134608	0.17450124196849	0.733111089990188	C2	0.705705431330713
RBMS1	-1.63174	0.993373655668683	-0.692641	0.856126493762492	0.349608957739275	0.125274689649578	C2	0.528463278091765
RBX1	-2.00528	0.186007273599276	0.504264132408045	0.220851034413782	0.693028611691595	0.401129536248694	C2	0.721603578124322
RC3H1	-1.75971	-0.132269	-0.286948	0.371951754387826	0.775731331701269	1.03124657095782	C2	0.874243517981378
REV3L	-1.87866	0.257381758377051	-0.27214	0.33161836774347	0.800437656888962	0.761359834205993	C2	0.946787570492175
RFX3	-1.90438	0.617804652827447	-0.314452	0.540257227930404	0.392000237373412	0.668765728402943	C2	0.806319300638321
RFX3-AS1	-1.58586	-0.309343	-0.537857	1.08431648897538	0.760274090659043	0.58847172872504	C2	0.714811308692431
RFX7	-1.86358	0.372161824801991	-0.412886	0.657206669824587	0.558272935034438	0.688828683016898	C2	0.952061437769336
RICTOR	-1.70146	0.117576021542958	-0.611533	0.477498054068975	0.77650506171697	0.941416271899561	C2	0.873913515548599
RNF111	-1.85108	0.503349598632571	-0.229158	0.363249901181528	0.160032237474724	1.05360309468209	C2	0.518109712796513
RNF13	-1.83114	0.285822839647944	-0.156782	0.702775717142211	-0.0235192	1.02284193415439	C2	0.621436709203364
RNF149	-1.09997	-1.07521	-0.417792	0.675572046884609	0.671626679333906	1.2457749696493	C2	0.405030366800758
RNF169	-1.82635	-0.00655719	-0.244016	0.465401070821208	0.593939295849184	1.01758669274042	C2	0.918233410974121
RNF38	-1.96757	0.350199409610118	-0.0946284	0.679625079324183	0.550142658652817	0.482227142600892	C2	0.956431696001942
RNGTT	-1.8374	0.481005423434082	-0.478607	0.461418490512269	0.626506166417915	0.747074724754453	C2	0.894900254251201
ROCK1	-1.47809	-0.321869	-0.678031	0.644420288405887	1.19576395666701	0.637805429160428	C2	0.643247246864036
RPRD2	-1.86438	0.362184066197473	-0.360109	0.541177918742133	0.439590871447765	0.881538383167895	C2	0.907793022825976
RPS6KA3	-1.93661	0.328486424778761	-0.188471	0.462581981963089	0.632838921206505	0.701174425551292	C2	0.973528002416679
RPS6KA5	-1.66624	0.20054394721279	-0.540068	0.646265845570166	0.155355615511555	1.20414	C2	0.66334415925208
RSBN1L	-1.68429	-0.173611	-0.490832	0.619326994782632	0.783744485545295	0.945663998619326	C2	0.86798068841855
RSF1	-1.10971	-0.0046823	-1.31463	0.668857247065966	1.02809493118008	0.732068353858477	C2	0.510745032608265
RUNX1	-2.00487	0.557784669435118	0.429136467376591	0.598431181177467	0.0699295870299342	0.34958651841975	C2	0.51817279529046
RYBP	-1.83866	0.229712023806959	0.202452459424285	-0.124311	0.354058094488549	1.17675326151219	C2	0.487642824206023
S1PR4	-1.67907	-0.193617	1.40221593764602	0.387339656822868	-0.0668839	0.150019723789662	C2	0.360885129095737
SAMSN1	-1.62579	-0.470379	1.39038951901965	0.123288478159099	0.38483435887957	0.197656948196713	C2	0.363927027862542
SBF2	-1.95201	0.325243258888868	-0.148811	0.668015819263442	0.52122148110369	0.586343682730876	C2	0.971754934473523
SCAF11	-1.58765	-0.179655	-0.609999	0.750140358787471	1.12055004548409	0.506611741492689	C2	0.732143831157122
SCAF8	-1.92112	0.403721370593927	-0.23856	0.641055465586739	0.388759945711984	0.726148115236563	C2	0.92517718087914
SCAPER	-1.59336	0.391127721313876	-0.900442	0.825500039668397	0.652152354084631	0.625026840657595	C2	0.756192672389861
SCFD1	-1.89288	0.468719655127027	-0.279976	0.501759231109187	0.869792089386144	0.33258663448344	C2	0.895286637111063
SCFD2	-1.71994	0.641005137779048	-0.704898	0.678081564759704	0.37550726739621	0.730240045572203	C2	0.701838513992921
SCML4	-1.57852	0.72770630297266	-0.915519	0.676114878217445	0.756219921341931	0.333994783229213	C2	0.656305536027437
SEMA4D	-1.71669	0.432505245522736	-0.263725	-0.185162	0.505767812209768	1.22730431303126	C2	0.480724540674326
SENP6	-1.65156	0.184237874870436	-0.759992	0.674500231185059	0.764686129248098	0.788123207580293	C2	0.846634768562674
SENP7	-1.89366	0.496248228870924	-0.213913	0.328457966707511	0.332184406602222	0.950682670934031	C2	0.697881984021187
SEPT7	-1.64278	-0.523105	0.185376753643685	0.417793628232189	1.32802755921753	0.234682603509733	C2	0.448539137304754
SET	-1.90003	-0.222745	0.410283455808813	0.573103442758573	0.881447604412379	0.257942452568268	C2	0.70671770496596
SETD2	-1.96887	0.328764212726212	-0.0518024	0.373748503011663	0.705483519535704	0.612678984423027	C2	0.948685682734861
SETD5	-1.66285	0.485224153152532	-0.711801	0.717118202659055	0.20443556222741	0.967872351337939	C2	0.644592557143401
SETX	-1.74261	-0.105004	-0.320043	1.14898668468778	0.435667822680903	0.583000488029434	C2	0.817928050228917
SGMS1	-1.89196	0.60093768704388	-0.151649	0.610687470019724	0.0176828230598732	0.814305561800207	C2	0.495372079364889
SH3BGRL	-1.50141	-0.837895	0.117915690318792	0.234065985247606	0.981436777090012	1.00588307761275	C2	0.522207838409556
SH3KBP1	-1.81717	-0.0416429	-0.1895	0.715984226277337	1.02675149752245	0.305581743011553	C2	0.855916856961948
SIDT1	-1.69104	0.225091601779544	-0.651972	0.991835191526515	0.716113907909986	0.409975483768103	C2	0.824128375787619
SIK3	-2.01728	0.303909774831147	0.254867036374434	0.430839246625062	0.686423263487224	0.341244598559725	C2	0.843756418599658
SKAP1	-1.79554	0.456462340874868	-0.577532	0.694528530058165	0.661089267482835	0.560995086071525	C2	0.892744287234874
SLA	-1.4292	-0.848699	-0.00177065	1.12165	0.186270495452779	0.971746207226027	C2	0.485444373993938
SLAMF6	-1.73204	0.10184063615923	-0.375794	1.10502155711458	0.117700997023676	0.783271910738538	C2	0.754353273052013
SLC27A4	-1.91983	0.620586772061864	0.771836716094634	0.517543541712119	0.185906395379499	-0.176047	C2	0.440133927280124
SLC38A2	-1.55167	-0.110391	-0.184676	-0.310932	0.832289021192691	1.32538210477715	C2	0.566578791272939
SLC4A7	-1.74739	0.289521423064358	-0.402753	0.192885799960692	0.464605958633219	1.20313148924359	C2	0.689473518757498
SLC8A1	-1.79879	-0.257358	0.43960729750971	1.02818088646008	0.664734469938878	-0.0763727	C2	0.504401832103307
SLC9A9	-1.88979	0.55727485124069	-0.216506	0.904212398930666	0.473719212348262	0.171085571047503	C2	0.789217256166662
SLCO3A1	-1.9054	-0.149173	0.861725436331481	0.260287247878023	0.692179397152756	0.240377272925704	C2	0.556641843100076
SLMAP	-1.84862	0.277107942470299	-0.382291	0.422433653692186	0.699748124699379	0.831617147882959	C2	0.947548013179856
SLTM	-1.46361	-0.532083	-0.4733	0.60853371667217	1.28362158998605	0.576833098347969	C2	0.527757818733361
SMARCC1	-1.93553	0.440295761740509	-0.209215	0.396152247347203	0.695100087833061	0.613192981964492	C2	0.940442046893647
SMCHD1	-1.26645	0.0118513387021978	-1.14119	0.812187514026666	0.491710235114442	1.09189027995755	C2	0.580415022839855
SMURF2	-1.87348	0.182812501317707	-0.29294	0.638020198482645	0.501781847318833	0.843801186837975	C2	0.966125826107088
SMYD3	-1.86084	0.531125937289068	-0.433613	0.68013512427198	0.446935711070046	0.636256782404005	C2	0.875047990797638
SNHG25	-1.97295	0.808140586079505	0.121745320113337	0.133709531779536	0.518767370034452	0.39058697833273	C2	0.537812833749532
SNTB1	-1.78616	0.655892866351742	-0.210325	1.14731364171651	0.0866788588179171	0.106598087048658	C2	0.584602405804406
SOS1	-1.7567	-0.177235	-0.278795	1.03357287847969	0.733451571441946	0.445703224949253	C2	0.831008489142692
SOS2	-1.96976	0.166383539781952	0.193650322426692	0.194535821257032	0.619102636300506	0.796082936303418	C2	0.834541774958419
SP140	-1.30822	-0.232074	-0.747531	1.54709514401803	0.306879045186604	0.433849425029983	C2	0.485089618075426
SP3	-1.91024	-0.0527275	0.00635009914127711	0.571817136646989	0.868972154270901	0.515827424591381	C2	0.933862053803579
SPG11	-1.84559	0.314527599185449	-0.323871	1.0134191232376	0.487445581018278	0.354067036629727	C2	0.868490650576278
SPIDR	-1.93025	0.454292572545917	-0.225205	0.749087844225821	0.512707054835361	0.43936558623446	C2	0.921514874579336
SPPL3	-1.99001	0.557248921802698	0.013964190612781	0.281294981496644	0.607985172501453	0.529512374165999	C2	0.813875854814616
SRPK2	-1.82128	0.214820119148637	-0.200373	0.339818473860524	0.283457352970338	1.18355890366314	C2	0.703760073155116
SRSF9	-1.90172	-0.203371	0.776240820626547	0.573480965402465	0.628074300650089	0.127292629868817	C2	0.565923314437165
ST8SIA4	-1.67841	-0.19606	-0.18519	1.05174403906514	0.00590709351249765	1.00200574690862	C2	0.674184638895477
STAG1	-1.92602	0.426789362967303	-0.229827	0.506296012680831	0.450811938579572	0.771950293202654	C2	0.921214213800706
STAG2	-1.99857	0.276777277506755	0.174231646360137	0.362599642056637	0.411905442277473	0.773055174031288	C2	0.831096127431186
STAT5B	-1.80715	0.164126018310608	-0.253432	0.283181793968115	0.445012011818652	1.16825868632974	C2	0.778725713908171
STIM1	-1.90218	0.574065810171706	-0.333786	0.448466816778498	0.648172530992013	0.565255936699545	C2	0.889485275586787
STIM2	-1.83015	0.32888584065197	-0.395959	0.527510552312234	0.393917145016735	0.975793055536359	C2	0.861159795299998
STK17B	-2.01478	0.354226365283808	0.382288491800025	0.174172663370122	0.672854674337394	0.431238861760354	C2	0.730398709884934
STK24	-2.01993	0.228304793252678	0.247325812685446	0.5163624078412	0.437771214394604	0.59016965065081	C2	0.865682712953566
STK38	-1.94358	0.287355224208518	-0.141867	0.465496566135537	0.579060224356874	0.753531940453304	C2	0.971239978418745
STK39	-1.83411	-0.083855	-0.193732	0.917961542993972	0.731619501463882	0.462116885972658	C2	0.909221432694838
STK4	-1.30776	0.398601409245942	-0.94089	-0.0105956	0.423132335801255	1.4375142592614	C2	0.438154326232486
STT3B	-1.917	0.736960990533126	-0.215432	0.282045800284747	0.691245373067691	0.422176320192245	C2	0.747056809175293
STXBP5	-1.78747	-0.12426	-0.0913767	0.369045149586831	0.423396753006179	1.21066360596664	C2	0.777520006700916
SUCLG2	-1.81067	0.743104422082745	-0.525099	0.658155924037425	0.358405776956972	0.57610750318721	C2	0.694759880711585
SUMF1	-1.70361	-0.374066	-0.175659	1.05848481315193	0.812724357191303	0.38212613209399	C2	0.685171951783981
TAB2	-1.85745	0.818751866693894	-0.397044	0.326632520210914	0.545968665399696	0.563137413336903	C2	0.659466562984036
TAF10	-1.85799	-0.100129	0.47735385270606	0.326554134009576	1.09538265702103	0.0588335593348693	C2	0.601218051564305
TANK	-1.84101	-0.0352122	-0.0957422	1.03784991816783	0.258685476790769	0.675433192376392	C2	0.838405099611671
TAOK1	-1.95064	0.422122162293303	-0.176222	0.576675508636524	0.472016771047401	0.656049317906219	C2	0.945103320400432
TAOK3	-1.88125	0.0900491549681044	-0.242141	0.692965752427629	0.758642342819013	0.581734557692068	C2	0.980583326073299
TBC1D22A	-1.84183	0.820684603445353	-0.419401	0.547013824727384	0.273819236188694	0.619712441085867	C2	0.570184036231883
TBC1D5	-1.8891	0.691334147788155	-0.297133	0.655970651036957	0.215901335263213	0.623026275132234	C2	0.663276459471537
TBXAS1	-1.5733	-0.803126	1.08063941985831	0.157741842649711	0.428562651916073	0.709486577973664	C2	0.402123044883282
TCF12	-1.87669	0.703358846870105	-0.395756	0.461197317904448	0.565645147839869	0.542246775572016	C2	0.793077473853893
TENT2	-1.8651	0.12446743820699	-0.243313	0.860863643066658	0.755152115939485	0.367928707246435	C2	0.93166437854042
TET2	-1.92542	-0.119622	0.176544464031305	0.414638815665957	0.823104624248046	0.6307543831802	C2	0.885033151174706
TEX14	-1.4036	-0.348235	-0.219497	1.67180354366596	0.0481223137161678	0.251410292881793	C2	0.429000484748397
TFDP2	-1.55148	-0.481805	-0.337717	0.790133406963909	1.22220431850195	0.358660723557642	C2	0.501519296544736
TGFB1	-1.33566	-1.03071	0.374519063973057	-0.00982269	1.07142055316288	0.930247351991347	C2	0.388840550312251
THEMIS	-1.65014	0.0813869730361901	-0.692875	0.796130820922542	0.93605897357417	0.529438874852561	C2	0.830304394831365
TLE4	-1.92734	0.557044395973687	-0.180098	0.309809065310613	0.816642243072058	0.423945083421617	C2	0.85548352986459
TLK2	-1.90801	0.219875341859652	-0.232707	0.561708004509859	0.585007632664014	0.774122132878841	C2	0.983782470697339
TLN1	-1.1582	-0.625598	-0.091287	-0.474595	0.805276723748917	1.54439830681668	C2	0.420880826286291
TM9SF3	-1.87981	-0.1122	0.21560344160789	0.319727247738971	1.07766608655122	0.379013584219989	C2	0.773262251363649
TMBIM4	-1.99735	0.265580224629169	0.648487250438502	0.652773289746237	0.234359597679903	0.196152450058328	C2	0.596470579110437
TMEM131	-1.9363	0.608656797180993	-0.0496991	0.751236332280926	0.0706989152418179	0.555402591001204	C2	0.615366508831578
TMSB4X	-1.94167	0.127457170776336	0.317242741825735	0.116703191939068	0.961088305649189	0.419180340674016	C2	0.75846273565733
TNIK	-1.88384	0.268964259948022	-0.318276	0.768108805393729	0.648991656362274	0.516054367075436	C2	0.968025886518575
TNKS	-1.86508	0.43803350496208	-0.390524	0.56781354415574	0.432902235121454	0.816859789695764	C2	0.893293840811008
TNRC6A	-1.9368	0.758518252773616	-0.163539	0.402038009719589	0.322478359589315	0.617308077495423	C2	0.591929695570449
TNRC6B	-1.90175	0.722072521969318	-0.208787	0.32535724269985	0.260065556596572	0.803041480629236	C2	0.485904762968712
TNRC6C	-1.82636	0.634342525488981	-0.486679	0.46174261569669	0.419440118030892	0.79751323661572	C2	0.737874530724603
TOP1	-1.86169	-0.168536	-0.0655135	0.845182033952824	0.675975908402171	0.574580407899277	C2	0.915809248820623
TOP2B	-1.96821	0.316358233935638	-0.0376252	0.503892350203496	0.408494332542753	0.777091502960142	C2	0.92118601658413
TOX	-1.80785	-0.131588	-0.262637	0.850106518857257	0.742297282290906	0.609671265992047	C2	0.926132292003503
TPK1	-1.83978	0.413949881020443	-0.28938	0.616814647636009	0.115376747301721	0.983021784279732	C2	0.671569893578789
TRA2A	-1.77216	-0.264407	-0.209212	0.619852512772848	0.95393925775819	0.671983868873734	C2	0.87524828229381
TRAPPC10	-1.84114	-0.265199	0.110475167647288	0.389766371400887	1.01040604226227	0.595687371271217	C2	0.8148685914665
TRAPPC9	-1.93579	0.613106274621254	-0.220568	0.407635816013439	0.660456543499942	0.475163457459971	C2	0.859694621756856
TRERF1	-1.92294	0.306623264350275	-0.239748	0.617208537667768	0.654538064510517	0.584320467093838	C2	0.983516865617239
TRIM33	-1.8404	-0.109583	-0.184348	0.681248659291158	0.879983915675016	0.57310320081017	C2	0.936965003457607
TRIP12	-1.98605	0.184565138682546	0.0714199910843676	0.637288362170404	0.627738433552621	0.46503560289007	C2	0.949301660775143
TRPS1	-1.93759	0.576896783369663	0.629146413770365	0.653007172422684	0.248566293646068	-0.170027	C2	0.495877081856603
TTC17	-1.58193	0.366551315064574	-0.893212	0.934569672058224	0.550204232763647	0.623820730420061	C2	0.738402570617207
TUT4	-1.26213	0.226419408905629	-1.06131	0.203299328048826	0.502477655389262	1.39124584300449	C2	0.502927490134112
TUT7	-1.69522	-0.314906	-0.298926	0.790976222404521	0.476388275541978	1.04168814989409	C2	0.813210832485963
TXNL4A	-1.83847	-0.23381	0.460068831945559	0.60800291086676	0.991909925027102	0.0122967259770752	C2	0.563709103613599
UBALD2	-1.88238	0.280631135491185	0.300434433218252	0.360614955725896	1.06831375543553	-0.127612	C2	0.635597681990024
UBE2K	-1.9571	0.316679935318174	-0.0214449	0.627863845048471	0.781772991831877	0.252230945568804	C2	0.904316752512686
UBE2M	-1.91111	-0.142617	0.732470627475139	0.269329974749901	0.81318304878956	0.238744081444601	C2	0.598601121407863
UBE2R2	-2.01843	0.176259303910897	0.483070033200529	0.371044376226698	0.360384651228288	0.627670431399585	C2	0.71092430271022
UBR1	-1.80566	0.0718200783386134	-0.417098	0.651634140176897	0.826699346118074	0.67260593686956	C2	0.958089594697622
UBR2	-1.59341	-0.429835	-0.395235	0.803143027896212	0.515801919298481	1.09953638477199	C2	0.74019829650041
UBR5	-1.87844	0.132023164552266	-0.271616	0.57260612389259	0.784939870100466	0.660488155660807	C2	0.983329217984688
UPF2	-1.28448	-0.385719	-0.836778	0.372724405308845	0.861326563093082	1.27292341511804	C2	0.584967470158157
URI1	-1.89879	0.141546013081353	-0.197269	0.485890452921934	0.837062138264456	0.631563410370894	C2	0.975694666568779
USP15	-1.58004	-0.550102	-0.324243	1.04324418476966	0.782026123451809	0.629118784626307	C2	0.6271339740993
USP24	-1.86613	0.123987506932821	-0.30261	0.722102748332486	0.746360043807317	0.576293133207207	C2	0.977439347698889
USP25	-1.69734	-0.0730053	-0.38518	1.08705699969201	0.860467399204757	0.207996288129116	C2	0.727193521610167
USP3	-1.87227	0.67078134646366	-0.216977	0.283473381329304	0.937040946887758	0.197949468872722	C2	0.748728556345534
USP32	-1.78806	0.0975191960495079	-0.184236	0.320404577955998	0.303542614526885	1.2508322513065	C2	0.702201670242671
USP33	-1.70326	-0.265597	-0.370443	0.935411844075395	0.825783841256976	0.57810777332685	C2	0.822467113127956
USP34	-1.88532	0.52517653093501	-0.342015	0.375233969538278	0.53768380150194	0.789236818497507	C2	0.85737429137563
USP47	-1.58238	-0.0622416	-0.716414	0.604079911306218	1.06637841764291	0.690572493601211	C2	0.783654570453621
UTRN	-1.67449	-0.051696	-0.418528	1.04755400443704	0.947941426412785	0.149223168898825	C2	0.692787110083751
UTY	-1.86415	0.363167888835541	-0.394313	0.508537334752048	0.600059387445066	0.786697495931874	C2	0.94748263691609
UVRAG	-1.68513	0.593933869452354	-0.743632	0.801765756795962	0.318875664626605	0.714190505107046	C2	0.693280795733725
VCL	-1.61545	0.0473877394982501	0.0226738902750562	-0.303776	0.383493657965488	1.46567462422853	C2	0.446433891619906
VPS13B	-1.891	0.388928832185964	-0.346109	0.664903797617963	0.517783769745306	0.665489370818896	C2	0.954662337696806
VPS13C	-1.82604	-0.255823	0.227954756803858	0.937575706838478	0.811202839533396	0.105134358669031	C2	0.635129848456859
VRK2	-1.4695	-0.246065	-0.469271	1.49977794845084	0.537253339086061	0.147800485095607	C2	0.474698099906544
VTI1A	-1.92502	0.539782049415427	-0.234185	0.750129305721304	0.3731152715523	0.49617629037269	C2	0.858624152838848
VWA8	-1.8147	0.67318117781441	-0.514616	0.469508416494446	0.413876895771976	0.772746939566983	C2	0.709182278460387
WAC	-1.95185	0.311570705140536	-0.116216	0.413762441505715	0.730584876094071	0.612152238647024	C2	0.965114521363182
WDPCP	-1.814	0.446486031655603	-0.523135	0.628803222289323	0.48112444989593	0.780718304409362	C2	0.880478228258445
WDR26	-1.72881	-0.192309	-0.247709	0.326074282746161	1.15451068657413	0.688237852867113	C2	0.812625427884438
WDR7	-1.87858	0.322340225018948	-0.346988	0.729858227595345	0.699648983652159	0.473725114816204	C2	0.958452133036486
WDR70	-1.89827	0.547223140364205	-0.337177	0.549111856020916	0.698258445524023	0.440851112029248	C2	0.903112656033093
WIPF1	-1.70647	-0.265633	-0.370109	0.694345396660603	0.681539063731516	0.966331076931739	C2	0.862298903696689
WNK1	-1.89337	0.104671820339083	-0.221117	0.593064915755854	0.708504619855189	0.708242647473321	C2	0.988114758515373
WWP1	-1.91383	0.711067425149606	-0.266892	0.349587009575258	0.486210558063718	0.633860777698003	C2	0.724927779821777
YAF2	-1.87073	-0.0625749	-0.0710636	0.531291539657683	0.985700959702668	0.487374170573454	C2	0.910689147525291
YPEL3	-1.94109	-0.173758	0.682241491271503	0.290650828193344	0.567331270350515	0.574621902521241	C2	0.656515879146303
ZBTB20	-1.74018	0.821922799108852	-0.623424	0.537951508284466	0.262686794271851	0.741046704446362	C2	0.525985585380843
ZC3HAV1	-1.30835	-0.131412	-1.00005	0.990717951876913	1.07051700967124	0.378577802479711	C2	0.523686725612795
ZDHHC20	-1.93996	0.315306383307049	-0.103223	0.537877112243818	0.849091693349478	0.340906741522111	C2	0.929388102051841
ZFAND3	-1.96057	0.383913541031903	-0.140519	0.519938067783003	0.567118846287796	0.63012235425702	C2	0.964353697629367
ZFAND6	-2.01461	0.155506384341478	0.429439716138149	0.295952969380525	0.602171077575726	0.531542417397708	C2	0.778834345547376
ZMYM2	-1.75305	0.316041492197777	-0.537809	0.4448640601544	1.05600285129561	0.473955253260586	C2	0.858968577644217
ZNF148	-1.8286	0.315604100883719	-0.467284	0.601983379008558	0.575104914099877	0.803194583851093	C2	0.941231816053207
ZNF292	-1.19175	0.200686265122188	-1.2454	0.289239244968061	0.906770571332835	1.04045386111825	C2	0.541076085005521
ZNF407	-1.899	0.701644956890295	-0.234169	0.576777781887957	0.154719652806174	0.700028556142016	C2	0.562878557088746
ZNF638	-1.80102	0.469796648765331	-0.525778	0.641133523861221	0.374512498291817	0.841352539612454	C2	0.822053562113235
ZNF644	-1.77331	0.277162467476105	-0.536421	0.537037960411476	0.952814471496578	0.542715720550699	C2	0.90432572119523
ZNF652	-1.76622	-0.532519	0.747234461540102	0.288776888926712	0.350364705070413	0.912358676809341	C2	0.541329560407952
ZNRF2	-1.83617	-0.138829	-0.097747	0.915332764295363	0.793176029752558	0.364242304096308	C2	0.860084965752744
ZRANB2	-1.27577	-0.0361726	-1.03702	0.240647686651571	0.966690786947285	1.14162053051359	C2	0.585431665770829
ZSWIM6	-2.00045	0.232941907157303	0.293501090829412	0.606567805178721	0.672095386389557	0.195343596423806	C2	0.813021466872198
ABHD14B	2.02874059565532	-0.439665	-0.293333	-0.271027	-0.455852	-0.568863	C4	0.9861987450792
ABLIM1	0.756533507436584	1.36177972415965	-0.894738	-1.15283	-0.505015	0.434273008272186	C4	0.342984231212472
ACADVL	1.95266264857491	-0.776109	-0.362925	-0.197365	0.0266857751707076	-0.642949	C4	0.720568531678834
ACAP1	1.9421862769773	-0.741163	-0.759517	-0.244183	0.00771097785617488	-0.205035	C4	0.740484445257048
ACTB	2.00856738154844	-0.623728	-0.39674	-0.165156	-0.248187	-0.574756	C4	0.928348160368955
ACTG1	1.8321001116555	-1.10462	0.127549579079091	0.0438470615314143	-0.426611	-0.472266	C4	0.562835456694572
ACTN1	1.32061357078358	0.219807758240442	-0.58062	-1.11077	-0.825996	0.976966100423918	C4	0.5169960308699
ADD3	0.476394165680693	0.669029134320016	-1.99918	0.509987437251535	0.241015684604612	0.10275212703429	C4	0.229600808089941
ALDOA	2.04099748825663	-0.429466	-0.389525	-0.422999	-0.402957	-0.39605	C4	0.987239101765508
ALKBH7	1.96602867577121	-0.178943	0.014458062979919	-0.644342	-0.484349	-0.672852	C4	0.952857060390974
ANP32B	1.5468254248112	-0.469021	0.321212564475021	-1.19411	0.544571729132322	-0.749481	C4	0.455773878502939
ANXA11	2.0039361596255	-0.63368	-0.229845	-0.262519	-0.244527	-0.633365	C4	0.94566860002166
ANXA6	1.97233964590008	-0.481516	-0.594003	-0.0927107	-0.0911793	-0.712931	C4	0.842528324412556
APEX1	1.98185101603523	-0.656498	0.0408328944255663	-0.376375	-0.431311	-0.5585	C4	0.936860474233781
APH1A	1.99396235885467	-0.67048	-0.314185	-0.240089	-0.137243	-0.631965	C4	0.899787817831218
AQP3	2.00856698616732	-0.566059	-0.0692038	-0.51903	-0.371628	-0.482646	C4	0.974260523655434
AREG	2.0396436478644	-0.411519	-0.402516	-0.480387	-0.368278	-0.376944	C4	0.985383360592119
ARF5	1.99517268929731	-0.658515	-0.138075	-0.466737	-0.164755	-0.56709	C4	0.93870094715857
ARHGAP4	1.92886630491881	-0.731695	-0.59969	-0.132226	0.127062827119971	-0.592318	C4	0.649349326387565
ARHGAP9	2.00530731457939	-0.606562	-0.313381	-0.360635	-0.117473	-0.607256	C4	0.939819224666403
ARHGDIB	1.94864806009767	-0.710211	-0.0804017	-0.137018	-0.234924	-0.786094	C4	0.812419522962269
ARHGEF1	2.00304374362597	-0.615838	-0.56884	-0.281261	-0.0930078	-0.444098	C4	0.891539380429786
ARRB2	1.91642175160226	-0.856648	-0.218722	-0.230253	0.0858092864789195	-0.696608	C4	0.569654296506306
ATF6B	1.97097486169455	-0.688491	-0.68535	-0.219888	-0.0273379	-0.349909	C4	0.797820127703055
ATP1A1	1.91504430183655	-0.684634	-0.607074	-0.377385	0.278694093927021	-0.524646	C4	0.649390351213844
ATP2B1-AS1	2.02407751169632	-0.494935	-0.442515	-0.559133	-0.191031	-0.336464	C4	0.959464968793509
ATP5F1A	1.92462531069176	-0.592087	0.0139126141740144	0.0125106431602602	-0.575769	-0.783192	C4	0.836590220488008
ATP5F1B	1.93382894606239	-0.788328	-0.182402	-0.00276797	-0.211419	-0.748911	C4	0.71953108389985
ATP5MC2	1.9716016900286	-0.565079	-0.104797	-0.48541	-0.0812924	-0.735023	C4	0.907721793804269
ATP5MG	1.60604827573869	-0.174368	0.804874954757577	-0.524886	-0.824443	-0.887226	C4	0.659395056415847
ATP5PB	1.92588237934584	-0.666445	-0.044401	-0.0388789	-0.312695	-0.863462	C4	0.780231481396122
ATP6V0C	2.0412135986414	-0.41382	-0.39847	-0.411223	-0.409186	-0.408515	C4	0.987560335250619
ATP6V1G1	1.89469921738282	0.34274431502226	-0.507071	-0.54058	-0.461685	-0.728107	C4	0.868204931924716
AUP1	2.02738104734902	-0.484933	-0.456585	-0.254224	-0.282301	-0.549338	C4	0.96843838324852
BCAP31	1.96579706832152	-0.767561	-0.41547	-0.155856	-0.0367987	-0.590111	C4	0.768996888930901
BIN1	1.98634590365494	-0.572465	-0.14246	-0.367641	-0.166539	-0.73724	C4	0.933490666337354
BTF3	1.95333380009569	-0.24067	0.0680698125528029	-0.417665	-0.585331	-0.777737	C4	0.938233031553217
BTG1	1.23121881441697	0.852659135152573	-0.747473	-0.823054	-1.09009	0.576743617276651	C4	0.495280687206427
BTG2	1.72514929177472	-0.479495	-0.536723	-0.907339	-0.476524	0.674931983829521	C4	0.677054469245884
BUB3	1.96081502260686	-0.758511	-0.350565	-0.0676361	-0.122806	-0.661298	C4	0.770715497383161
C12orf57	1.94538896454934	-0.0699427	-0.179126	-0.381995	-0.947712	-0.366613	C4	0.910830057196736
C19orf53	1.87303007407497	-0.403334	0.191380199552683	-0.540816	-0.128574	-0.991685	C4	0.784678354572215
C1QBP	1.9412649774421	-0.022657	-0.0161077	-0.512771	-0.662388	-0.727342	C4	0.929899459964218
C9orf16	1.60512724816426	-0.99101	0.225764355267591	-1.11434	0.37289037120929	-0.0984288	C4	0.454266740867618
CALM3	0.863440926677018	-0.222014	-0.202906	-1.7257	0.220757644372453	1.06641779179324	C4	0.354736575167568
CAPZB	1.97311061440212	-0.621753	-0.218214	-0.0546528	-0.329386	-0.749105	C4	0.879823517982628
CCNI	2.02428275496286	-0.250687	-0.399027	-0.33881	-0.638342	-0.397418	C4	0.970000366308512
CCR7	1.58662428825092	0.374099907381164	-0.465007	-0.162012	-1.44493	0.111224539410294	C4	0.656777142933244
CCT4	1.95554092541968	-0.721837	-0.0475532	-0.192427	-0.250105	-0.743619	C4	0.839477877294738
CCT7	1.99544582262204	-0.638291	-0.252067	-0.164852	-0.272577	-0.667659	C4	0.922110823321366
CD27	1.85333413735522	0.365140364753249	-0.173079	-0.653602	-0.751253	-0.640541	C4	0.856484005677958
CD37	1.97350306522676	-0.0911549	-0.305401	-0.541714	-0.812912	-0.222321	C4	0.926943790629418
CD3E	2.01795735413665	-0.52302	-0.357292	-0.249282	-0.257227	-0.631136	C4	0.965880186096644
CD5	1.97149545893244	-0.799588	-0.307383	-0.375261	-0.000839083	-0.488424	C4	0.808712094264022
CD7	1.96431686199411	-0.740843	-0.220647	-0.310883	-0.0235712	-0.668373	C4	0.807020509607846
CD74	2.03559793109805	-0.312446	-0.365516	-0.376568	-0.522675	-0.458393	C4	0.986491539599942
CDC25B	2.00924024994685	-0.588949	-0.425896	-0.457377	-0.0668693	-0.470148	C4	0.931279724679792
CDC37	2.00252767763954	-0.706637	-0.370144	-0.315506	-0.121001	-0.48924	C4	0.905359342582258
CDK5RAP3	1.99948704993067	-0.722645	-0.492316	-0.210654	-0.167727	-0.406145	C4	0.876961820132077
CDKN1B	1.94550054063985	-0.350714	-0.508046	-0.445555	-0.784186	0.143000709452979	C4	0.863926492543364
CITED2	1.96919604632363	-0.824474	-0.365949	-0.163418	-0.0925565	-0.522799	C4	0.781019358642859
CNBP	1.98308066346193	-0.535029	-0.380785	-0.400199	0.0224781712203814	-0.689546	C4	0.888735403666634
CNN2	2.02700278802901	-0.242831	-0.433003	-0.535565	-0.295182	-0.520422	C4	0.981407596508616
CNPY3	1.87871644136244	-0.929355	0.0209275958930562	-0.295012	0.0439729756942195	-0.71925	C4	0.490529040993782
COMMD6	1.67830916422739	0.23130895604175	0.358623004876015	-0.41727	-1.16424	-0.686735	C4	0.741594658600358
COX4I1	1.91730778384547	-0.107858	0.118775791123926	-0.45683	-0.79483	-0.676566	C4	0.907225062992871
COX7A2L	1.90972639012166	-0.540487	-0.0403396	-0.564667	0.0913373965630641	-0.85557	C4	0.76304039930869
CSDE1	1.89082566278703	-0.807584	-0.600992	-0.233383	0.279274442542023	-0.52814	C4	0.534295732849941
CUTA	1.77702385592985	-0.58246	0.281889686795753	-0.456339	0.0793925307048733	-1.09951	C4	0.515384143140999
CXCL8	1.75514754872161	-0.534386	-0.612253	-0.659952	-0.615439	0.666882813519559	C4	0.688850762153887
DAZAP2	2.01278926798553	-0.49791	-0.459816	-0.406082	-0.0859081	-0.563073	C4	0.945937080506095
DCXR	1.99284834977884	-0.622791	-0.252385	-0.260099	-0.162685	-0.69489	C4	0.91888811134899
DDIT4	2.02914631106562	-0.473666	-0.445078	-0.237338	-0.542978	-0.330086	C4	0.960519395642737
DDOST	1.97030696103775	-0.832726	-0.168542	-0.304987	-0.128861	-0.535192	C4	0.82610744363154
DDX39A	1.90466352082535	-0.878315	-0.410829	-0.0845312	0.111281388039192	-0.64227	C4	0.512253267786651
DGKA	1.95888666029732	0.0676970262610813	-0.556155	-0.702447	-0.557977	-0.210005	C4	0.905213971856318
DNAJB1	2.00623936698436	-0.578668	-0.428334	-0.537774	-0.0560866	-0.405377	C4	0.926331536589275
DPP7	1.95454017418691	-0.773348	-0.214636	-0.12903	-0.128709	-0.708818	C4	0.768600638300305
DUSP1	1.88772529851182	-0.771773	-0.287684	-0.594249	0.317491918649578	-0.551511	C4	0.593227344847146
DUSP2	1.89752117306544	-0.527468	-0.275289	-0.81416	0.273932871993139	-0.554536	C4	0.742529970390831
EEF1A1	1.99814009386927	-0.258374	-0.112225	-0.416215	-0.708604	-0.502723	C4	0.966378372070267
EEF1B2	1.39378787120952	0.625290068433844	0.273924489433406	-0.641994	-1.46436	-0.186653	C4	0.603539415070449
EEF1D	1.96002414714837	0.105332386803626	-0.297739	-0.533053	-0.695837	-0.538728	C4	0.931116420169608
EEF2	2.03089956942621	-0.297424	-0.279694	-0.433772	-0.496056	-0.523954	C4	0.991246559137827
EIF2S3	2.01561043447184	-0.167965	-0.295095	-0.607745	-0.416107	-0.528698	C4	0.980489099400642
EIF3F	1.90155490186748	-0.404415	0.275992674134253	-0.340008	-0.746869	-0.686256	C4	0.874036903835743
EIF3G	1.95828436642909	-0.509951	-0.0878915	-0.360143	-0.134537	-0.865762	C4	0.888546054730676
EIF3H	1.81353243984901	-0.303116	0.440912300805879	-0.487833	-0.490992	-0.972503	C4	0.777766743287301
EIF3K	1.92250738078047	-0.296475	0.183154284295146	-0.424716	-0.544318	-0.840153	C4	0.903314915247744
EIF3L	1.96095636596657	-0.247158	-0.0697111	-0.235522	-0.847818	-0.560748	C4	0.927825775368057
EIF4B	1.96878040311895	-0.292055	-0.214556	-0.627955	-0.770864	-0.0633489	C4	0.915954927827304
EIF4G2	1.73223180315817	-0.985634	0.296536790410289	-0.87048	0.202916207775741	-0.37557	C4	0.484920733432627
EIF4H	1.94030290775058	-0.792479	-0.16363	-0.254591	-0.0116372	-0.717965	C4	0.709924549814613
EIF5	1.24625758758005	-0.940913	-1.35765	0.424029204876786	-0.098858	0.727137474812175	C4	0.359852920649351
EMD	1.98281114962511	-0.694488	-0.484519	-0.474977	0.0249548220097805	-0.353782	C4	0.849025253751105
EML4	0.984243862408355	-0.265318	-1.69886	-0.373459	0.775260004093263	0.578134611148468	C4	0.311660459687031
ERGIC3	2.03207283274678	-0.322789	-0.485601	-0.362552	-0.311272	-0.549859	C4	0.980273826218589
ERP29	1.89499138965681	-0.688892	0.226854713127189	-0.571553	-0.126321	-0.735081	C4	0.766103553319683
EVL	1.92412740802581	-0.584572	-0.589337	0.0177080560511981	0.0119673503369946	-0.779894	C4	0.689979052188996
EWSR1	1.98025500531828	-0.598827	-0.560789	-0.180835	-0.029957	-0.609847	C4	0.837160270455202
FAAP20	1.99358303181988	-0.390542	-0.375626	-0.227452	-0.199722	-0.800241	C4	0.93735550825473
FAU	1.75224129978483	0.412294930850436	0.0638857482156014	-0.828812	-0.91099	-0.48862	C4	0.793625377889867
FBL	1.95390123594635	0.0434098803485866	-0.28898	-0.282	-0.704727	-0.721604	C4	0.924176471658082
FCMR	1.8850972421758	0.154429302438179	-0.471212	-0.484106	-0.977079	-0.107129	C4	0.847704623588467
FDFT1	2.02960313304015	-0.319822	-0.40079	-0.364348	-0.332916	-0.611727	C4	0.986816408788249
FIS1	1.87068972180388	-0.596933	-0.0259466	-0.482097	0.172995108170648	-0.938708	C4	0.615459982551989
FKBP1A	1.69883304980894	-1.10874	0.477150325557407	-0.76013	-0.0269984	-0.280116	C4	0.488502141795521
FLT3LG	2.0304276546607	-0.471714	-0.274175	-0.385782	-0.333258	-0.565499	C4	0.991889685077389
FOS	2.00897557398706	-0.613073	-0.286226	-0.502757	-0.117324	-0.489597	C4	0.948818964746691
FOSB	1.96749811956826	-0.595201	-0.485225	-0.528004	0.13350776102436	-0.492576	C4	0.829216762015366
FTH1	1.38051720054304	-0.960868	0.10383969744136	-1.34861	0.434605713410602	0.39051228904013	C4	0.427346509763383
FTL	1.80116063848765	-0.48309	-0.183559	-0.781664	0.462129607922689	-0.814978	C4	0.561143804969882
FUS	1.83975959896638	-0.766202	-0.956907	-0.057373	0.202201013033979	-0.261479	C4	0.559053062364992
FXYD5	2.03013857950596	-0.431324	-0.224181	-0.491861	-0.368349	-0.514423	C4	0.993751519582001
G0S2	0.65396940942658	-0.758902	-0.362832	-0.826194	-0.435837	1.72979601010766	C4	0.286328898591937
GABARAP	2.03756873379887	-0.475728	-0.308922	-0.451314	-0.429037	-0.372569	C4	0.987038124505475
GAPDH	1.8953709306721	-0.90662	0.188713050785793	-0.390402	-0.183949	-0.603113	C4	0.690428171021315
GNB2	1.91666616527534	-0.769791	-0.344867	-0.33948	0.211831248138016	-0.674359	C4	0.597832841629757
GPI	2.02373863980668	-0.546109	-0.302989	-0.296355	-0.296095	-0.582191	C4	0.977995911151247
GPSM3	1.98177302656559	-0.764756	-0.201677	-0.412237	-0.0833267	-0.519777	C4	0.871673478859534
GPX4	1.5933955432364	0.327220743649385	0.243101868112395	-1.42082	-0.382239	-0.360655	C4	0.684476872455863
GRINA	2.01605310269083	-0.461544	-0.393006	-0.262351	-0.231645	-0.667507	C4	0.964860229156953
GRSF1	1.94658	-0.639943	-0.434254	-0.25027	0.111192440745445	-0.733304	C4	0.733249010110713
GSTK1	1.90507295378594	-0.810005	-0.217109	-0.111486	0.0417829365634285	-0.808256	C4	0.544238379478043
GYPC	1.96073920171245	-0.244021	-0.00556461	-0.672077	-0.291068	-0.748008	C4	0.943760153742422
GZMK	1.74589415049894	0.0970591851859263	0.421129966902399	-0.948304	-0.648819	-0.66696	C4	0.782260314779932
HADHA	2.01681844460665	-0.575973	-0.201439	-0.279661	-0.376541	-0.583204	C4	0.974960808155074
HBB	0.680949016104552	1.68743831398975	-0.797392	-0.571453	-0.836613	-0.162929	C4	0.333605865729964
HCLS1	1.98434888301081	-0.666763	-0.492425	-0.123551	-0.112151	-0.589459	C4	0.844033070301686
HERPUD1	1.99002136933106	-0.730934	-0.157255	-0.169107	-0.559196	-0.373529	C4	0.912523278925788
HIGD2A	1.86808691227268	-0.747106	0.139269666033639	-0.416685	0.0272493831994018	-0.870815	C4	0.594358821579468
HINT1	1.76029953359771	0.110281532286836	0.39890489829349	-0.707846	-0.850292	-0.711348	C4	0.795192455895108
HIST1H1D	0.752521779630357	-0.652263	1.65186856016919	-0.729836	-0.846104	-0.176188	C4	0.34839997047277
HIST1H1E	1.92994182430664	-0.620701	0.25618393482165	-0.568879	-0.544368	-0.452178	C4	0.885281605497571
HIST1H4C	1.56127829311541	-0.824817	0.211686359601739	-0.42529	-1.13313	0.610269150605278	C4	0.596315424313744
HLA-B	1.89456103611153	-0.758357	-0.358387	-0.0114943	0.071445472861847	-0.837768	C4	0.522223351731539
HLA-DMA	1.78273967672375	0.077798257280883	0.211065130481056	-0.254039	-1.07451	-0.743051	C4	0.798358625783179
HLA-DPA1	1.7281038643515	-0.15688	0.351529423170239	1.23730399197701e-05	-0.869299	-1.05347	C4	0.714560241975588
HLA-DPB1	0.552881087912518	0.87634491394468	1.04429187930801	-0.369685	-1.5449	-0.558929	C4	0.343445593318027
HLA-DQA2	1.73837697048338	0.700620216956478	-0.609749	-0.609749	-0.609749	-0.609749	C4	0.758339273434871
HLA-DQB1	0.597523561895211	0.838063306155266	0.751119358370162	0.0941576093540945	-1.75946	-0.521401	C4	0.344511754185364
HLA-DRA	0.736260277657993	0.593071865888447	0.785512044086165	0.0628838279115719	-1.83517	-0.342555	C4	0.376564878907802
HLA-DRB1	1.73107680846998	-0.656067	0.281493921041418	0.215182783821422	-0.460031	-1.11166	C4	0.530996611363411
HLA-DRB5	1.97789825272688	-0.866035	-0.223748	-0.17902	-0.307738	-0.401356	C4	0.846880295311401
HNRNPA0	1.99735683848675	-0.707045	-0.348899	-0.295224	-0.107473	-0.538717	C4	0.895310044608548
HNRNPA1	1.83769412470365	-0.941082	0.140337847781707	-0.735091	0.105616481587419	-0.407475	C4	0.58875801103252
HNRNPA2B1	1.86427585290537	-0.744026	-0.844667	-0.126543	0.264831863337939	-0.413873	C4	0.555692119426787
HNRNPDL	1.89183653281856	-0.707845	-0.486726	-0.447308	0.350249608463757	-0.600207	C4	0.580225572942932
HSP90AB1	1.91098086580343	-0.500918	-0.464101	-0.537376	0.30048408456936	-0.709069	C4	0.71092796119858
HSPA8	1.95724929672371	-0.758948	-0.13273	-0.0704891	-0.303257	-0.691825	C4	0.82166163458726
HSPB1	1.97605363333562	-0.725702	-0.055881	-0.20554	-0.363684	-0.625246	C4	0.897806356399521
HVCN1	0.747491436479713	1.2524781466926	-0.280432	-0.453095	-1.57839	0.311945456356792	C4	0.352853310013394
ICAM3	1.80693518324273	-0.924638	0.353048827947461	-0.0167036	-0.530066	-0.688576	C4	0.610645388328051
IFITM1	2.02489617307019	-0.524957	-0.41003	-0.304302	-0.227121	-0.558487	C4	0.968927516313477
IGHV1-18	2.04111804354176	-0.391692	-0.401029	-0.421911	-0.417812	-0.408675	C4	0.987741778237999
IGHV1-2	2.04114897538024	-0.407394	-0.408539	-0.413191	-0.420466	-0.391559	C4	0.986013041959442
IGHV3-21	2.04109995935991	-0.412065	-0.41089	-0.414617	-0.418301	-0.385227	C4	0.985437655344855
IGHV3-23	2.04104416795823	-0.393279	-0.394623	-0.422944	-0.42621	-0.403988	C4	0.987755142766524
IGHV3-30	2.04057686363082	-0.389244	-0.402521	-0.426476	-0.446609	-0.375727	C4	0.985309262868236
IGHV4-34	2.0411831387585	-0.407985	-0.399499	-0.41489	-0.418412	-0.400397	C4	0.98711960878418
IGHV4-39	2.04106	-0.420335	-0.396315	-0.392474	-0.427041	-0.404893	C4	0.986809485489851
IGHV5-51	2.04114695559312	-0.409237	-0.405219	-0.41019	-0.423234	-0.393268	C4	0.986215766271405
IGKV1-5	2.04116932570552	-0.397313	-0.40816	-0.417215	-0.417941	-0.40054	C4	0.98676808116327
IGKV2-30	2.04110306195326	-0.411288	-0.391727	-0.41967	-0.420686	-0.397732	C4	0.987398131104787
IGKV3-11	2.04122049537582	-0.407029	-0.409524	-0.412334	-0.412257	-0.400076	C4	0.986519456105285
IGKV3-15	2.04124028971033	-0.408967	-0.407439	-0.40941	-0.408853	-0.406572	C4	0.986960935292342
IGKV3-20	2.04122965073562	-0.405381	-0.406613	-0.409983	-0.414105	-0.405147	C4	0.986956013084285
IGKV4-1	2.04114642037346	-0.39955	-0.397379	-0.413534	-0.423803	-0.40688	C4	0.987617518940245
IGLV1-40	2.04085058731505	-0.41667	-0.369335	-0.418322	-0.421971	-0.414552	C4	0.989297392517888
IGLV1-44	2.04118191206627	-0.402721	-0.414712	-0.412716	-0.415121	-0.395913	C4	0.985983166376639
IGLV1-47	2.04120522816618	-0.399177	-0.41307	-0.410463	-0.414949	-0.403545	C4	0.986533179141721
IGLV1-51	2.03985992658979	-0.425955	-0.336596	-0.430743	-0.436708	-0.409858	C4	0.989996090491852
IGLV2-11	2.04110160031512	-0.414121	-0.408304	-0.399502	-0.426477	-0.392698	C4	0.985661528031544
IGLV2-14	2.04117931486483	-0.407637	-0.40574	-0.41505	-0.417431	-0.39532	C4	0.986467986510226
IGLV2-23	2.04115153774743	-0.390165	-0.41114	-0.417426	-0.40992	-0.412501	C4	0.987349254375295
IGLV3-1	2.04072179641963	-0.419988	-0.403455	-0.425468	-0.425768	-0.366043	C4	0.984502011421276
IGLV3-19	2.04106526105032	-0.404531	-0.41327	-0.418767	-0.420157	-0.38434	C4	0.985382664219158
IGLV3-21	2.03963564582967	-0.41818	-0.424729	-0.431863	-0.435363	-0.329501	C4	0.980087559426366
IL16	2.01696385524372	-0.555653	-0.273594	-0.202445	-0.59725	-0.388021	C4	0.956962068097074
ILF2	1.86278912490411	-1.00977	0.0649357494185472	-0.0568819	-0.173431	-0.687643	C4	0.497791111577804
ILF3	1.97508441235902	-0.670276	-0.45802	-0.438249	0.0825009276744876	-0.491039	C4	0.829075300784539
IMPDH2	2.01301943637371	-0.285508	-0.132814	-0.512444	-0.527655	-0.554599	C4	0.984889382451448
INO80E	2.01635294757628	-0.580208	-0.329245	-0.389512	-0.158401	-0.558988	C4	0.961497139672443
ITGB2-AS1	2.01873282802993	-0.615989	-0.408928	-0.418458	-0.15088	-0.424477	C4	0.946931796007434
ITM2B	1.15663338862928	-1.14079	0.426394170418067	-1.24509	0.00999609826385704	0.79286002182246	C4	0.391610272680658
JUN	1.99591968721071	-0.586522	-0.482894	-0.508562	0.00682663540432375	-0.424769	C4	0.896630691018207
JUNB	2.00822374064444	-0.60887	-0.273758	-0.532025	-0.120494	-0.473077	C4	0.949276407627206
KRTCAP2	2.00092752276483	-0.52275	-0.133245	-0.309513	-0.326108	-0.709311	C4	0.96694194407165
LAMTOR4	1.75463667671285	-0.470667	0.0895697632806175	-0.568381	0.320090734136536	-1.12525	C4	0.478845186773735
LAPTM5	2.02598579444683	-0.397833	-0.364052	-0.336395	-0.289073	-0.638633	C4	0.984889796114059
LCK	1.93962814155062	-0.806681	-0.346516	0.0346603749706304	-0.156835	-0.664257	C4	0.701421287493566
LDHB	2.01489646110493	-0.179849	-0.280597	-0.406366	-0.623686	-0.5244	C4	0.976152860143374
LDLRAP1	1.7406578980308	0.596506244014998	-0.453665	-0.901075	-0.729921	-0.252504	C4	0.766028191677879
LENG8	2.01329093678093	-0.323458	-0.543443	-0.437791	-0.126278	-0.58232	C4	0.952725228657339
LEPROTL1	1.43929663657433	1.09698987235541	-0.510535	-0.878109	-0.705684	-0.441959	C4	0.609683671558635
LIMD2	1.98418468299704	-0.757224	-0.287547	-0.244382	-0.117644	-0.577389	C4	0.857856485124758
LIME1	2.0412386835684	-0.409309	-0.40643	-0.409875	-0.406065	-0.40956	C4	0.987202834832505
LSM7	1.76780847723691	0.609447565256723	-0.513993	-0.69176	-0.392754	-0.77875	C4	0.776532016340506
LSP1	1.9909	-0.729674	-0.326677	-0.213749	-0.14627	-0.574531	C4	0.876742025997905
LTA4H	2.01104924955023	-0.315545	-0.174695	-0.379799	-0.693782	-0.447229	C4	0.971542084259436
LTB	1.87040942364508	0.159464770212502	0.0224916241647715	-0.771817	-0.813523	-0.467027	C4	0.871654967992426
MAL	1.77181596448321	0.626642564291581	-0.628829	-0.676897	-0.453254	-0.639479	C4	0.775617304624747
MAT2B	2.01409125386217	-0.312986	-0.707852	-0.230048	-0.370239	-0.392966	C4	0.929685447856172
MCUB	1.07781106831979	1.45502932236011	-0.840203	-0.582276	-0.728061	-0.3823	C4	0.454687985725967
METTL26	2.0150079991972	-0.383528	-0.338005	-0.40674	-0.198608	-0.688127	C4	0.97714500581949
MIF	2.02648860142821	-0.465225	-0.192936	-0.497848	-0.354725	-0.515754	C4	0.99179211806336
MLF2	1.91311434779968	-0.950582	-0.222878	-0.0489427	-0.0753778	-0.615333	C4	0.571426132606816
MRPS21	1.97393689575618	-0.491807	-0.0999182	-0.525319	-0.105474	-0.75142	C4	0.927421494714285
MS4A1	1.66671734139714	0.274313087029666	-0.416163	-0.476843	-1.29766	0.249633626170667	C4	0.702314492463121
MT-CO2	1.80591707230949	0.364300959162027	-0.792985	-0.124509	-0.328905	-0.923819	C4	0.757305385539085
MT-CYB	1.01832959741101	0.665742126182341	-0.404686	0.686386970962523	-1.67309	-0.292682	C4	0.422619316752354
MT-ND4L	2.03992890127156	-0.443913	-0.389674	-0.442471	-0.415518	-0.348353	C4	0.983519934275862
MT-ND6	1.98695715664115	-0.252061	-0.679369	-0.484065	-0.540015	-0.0314472	C4	0.900832486212618
MTRNR2L12	2.04123531896985	-0.410128	-0.403929	-0.409753	-0.41032	-0.407106	C4	0.987185577283456
MTRNR2L8	2.04124132545046	-0.408394	-0.408412	-0.408396	-0.408493	-0.407547	C4	0.986945864468524
MVP	1.88053731845183	-0.749955	-0.471891	0.203284570645642	-0.0665431	-0.795432	C4	0.552124648706123
MYC	1.79931459441562	0.448736728724074	-0.388028	-0.242243	-0.955942	-0.661838	C4	0.801286571494634
MYH9	1.9526201822496	-0.772678	-0.57582	-0.496041	0.00417351713011458	-0.112255	C4	0.78431462579554
NACA	1.80524964201791	0.252312115732678	0.157330620690162	-0.667903	-0.844124	-0.702865	C4	0.829247339942186
NCF1	1.8263839364776	-0.327081	-0.414111	0.261331550394088	-1.12658	-0.219943	C4	0.759505964734142
NDUFA3	1.26677	0.12954431015185	-0.0361216	0.70619398026529	-0.423479	-1.64291	C4	0.409558300462009
NDUFB11	1.79954274453545	-0.412008	0.304280009486632	-0.403734	-0.140685	-1.14739	C4	0.660478151234968
NDUFB9	1.97427242207457	-0.54684	-0.183479	-0.534091	-0.0140908	-0.695772	C4	0.903516111932565
NDUFV1	1.9689349854637	-0.818459	-0.438088	-0.153368	-0.0773653	-0.481654	C4	0.774436954506173
NFKBIA	1.9177935396981	-0.705183	-0.352505	-0.592899	0.262184654433876	-0.529392	C4	0.69069253841183
NFKBIZ	1.90038243076544	-0.492664	-0.458353	-0.700377	0.330596707017399	-0.579586	C4	0.721862831191925
NHP2	1.93767239998194	-0.375474	-0.0440817	-0.344956	-0.202293	-0.970868	C4	0.879867921208677
NME2	2.04081120271012	-0.393071	-0.376343	-0.432804	-0.421766	-0.416827	C4	0.98947679085344
NOSIP	2.03755152458169	-0.360456	-0.344781	-0.449807	-0.378622	-0.503885	C4	0.993442107384721
NPM1	1.78447484837911	0.363282957107517	-0.0577186	-1.03053	-0.698676	-0.360831	C4	0.807842436008435
NR4A2	1.99598252233062	-0.619224	-0.498227	-0.517842	-0.0203817	-0.340308	C4	0.890741037735091
OTUB1	1.96149027630469	-0.694052	-0.484255	-0.185808	0.0355217317145739	-0.632896	C4	0.762673209735576
OXA1L	2.02411343640228	-0.448322	-0.20952	-0.372011	-0.384426	-0.609834	C4	0.991242658520067
PABPC1	2.03710858059746	-0.290198	-0.42522	-0.453748	-0.397832	-0.470112	C4	0.987332431824275
PCBP1	2.03223696194463	-0.402736	-0.395508	-0.362397	-0.29399	-0.577605	C4	0.987123025984521
PCBP2	2.03967862873457	-0.373187	-0.437724	-0.441522	-0.348786	-0.43846	C4	0.986507953807877
PEBP1	2.03226054369344	-0.498193	-0.234927	-0.45337	-0.463639	-0.382132	C4	0.985982951261258
PFDN5	1.83241761113728	0.368217591097954	-0.099747	-0.570668	-0.753636	-0.776584	C4	0.842920233182618
PFKL	2.03260621863665	-0.476413	-0.412178	-0.271429	-0.343356	-0.529231	C4	0.979449688772374
PGK1	1.93815097926538	-0.706118	0.0624329542021603	-0.226418	-0.289645	-0.778403	C4	0.825111497677221
PHB2	1.98570936839786	-0.0683377	-0.178397	-0.490021	-0.610343	-0.638611	C4	0.961533920364846
PHF1	2.02035772731038	-0.61438	-0.51303	-0.380872	-0.230367	-0.281709	C4	0.932376791879886
PIK3IP1	1.36996347605869	1.11095998040559	-0.596974	-1.09803	-0.488039	-0.297878	C4	0.572649493268673
PIM1	1.95072957768701	-0.56936	-0.526217	0.118415721286567	-0.256959	-0.716609	C4	0.794927801854174
PIM2	1.9027362222101	-0.538579	-0.105185	0.185538369503596	-0.741413	-0.703098	C4	0.809549698542073
PKM	2.0027653663014	-0.69416	-0.104949	-0.486005	-0.393078	-0.324574	C4	0.945855088017125
PLP2	1.91650793307586	-0.532796	0.179361659429045	-0.596871	-0.176567	-0.789636	C4	0.848008037269134
PNISR	1.13025310664519	-0.100375	-1.62814	-0.471618	0.900214976683891	0.169669441162523	C4	0.347339480833151
PNPLA2	2.03756066264691	-0.367853	-0.385938	-0.403868	-0.356705	-0.523197	C4	0.991454246455978
PNRC1	1.23398476688081	-1.18354	0.534876973267959	-1.14118	-0.13049	0.686355678167246	C4	0.412728414565355
POLD4	2.02960162409037	-0.455141	-0.366878	-0.490257	-0.502424	-0.214902	C4	0.96684727883986
POLR2E	1.95001802423364	-0.843522	-0.257459	-0.291943	0.0207914944983297	-0.577886	C4	0.717907382687403
PPDPF	1.97238192597898	-0.842379	-0.279892	-0.514933	-0.152757	-0.182421	C4	0.844143947042929
PPP1CC	2.00062830288244	-0.526836	-0.582257	-0.323021	-0.0445073	-0.524007	C4	0.899095820832568
PPP1R15A	1.87553712555514	-0.740207	-0.441776	-0.653709	0.37451286251035	-0.414358	C4	0.608858072560271
PPP2R1A	2.03194264786853	-0.466812	-0.369217	-0.342442	-0.293505	-0.559967	C4	0.985996975468152
PPP4C	1.87116453074503	-0.890654	-0.191733	0.208717498183201	-0.246105	-0.751389	C4	0.548853840649544
PRDX2	1.98147920844027	-0.298245	-0.0714606	-0.513362	-0.311625	-0.786786	C4	0.963101313697441
PRMT2	1.65089899117345	0.743165778839127	-0.996036	-0.559635	-0.600174	-0.238219	C4	0.683041124213691
PSMA6	2.03875785430422	-0.491172	-0.420824	-0.342264	-0.403661	-0.380837	C4	0.978894395968478
PSMB10	2.00918908233654	-0.596958	-0.336325	-0.229602	-0.219617	-0.626688	C4	0.944505214029631
PTDSS1	2.02410186344793	-0.328324	-0.591293	-0.399923	-0.21545	-0.489112	C4	0.958779872520804
PTPN6	2.00886556323824	-0.587311	-0.277949	-0.135068	-0.592166	-0.416372	C4	0.94312624065986
PTPRCAP	2.04122436071378	-0.409674	-0.40126	-0.410389	-0.406598	-0.413303	C4	0.987713227603962
R3HDM4	2.00576114868181	-0.61311	-0.120575	-0.539634	-0.482495	-0.249946	C4	0.952192222047852
RAB11B	2.02221506919932	-0.530859	-0.305479	-0.335355	-0.250103	-0.600419	C4	0.97830146431713
RAB24	2.03473022788971	-0.55164	-0.396295	-0.402077	-0.377223	-0.307495	C4	0.97097536846735
RAC2	1.94503128366898	-0.74983	-0.193384	-0.0684852	-0.169205	-0.764127	C4	0.754736153722766
RACK1	1.80072889606047	0.0609372689348513	0.308523900191228	-0.629349	-0.964456	-0.576386	C4	0.822046210077735
RAN	1.91819734357791	-0.531705	0.0797085738882561	-0.185359	-0.343083	-0.937759	C4	0.828596260068942
RASGRP2	1.87576621313837	-0.474353	-0.813794	-0.64159	-0.273959	0.327929742469517	C4	0.75982095761628
RBL2	1.52665702195238	0.524068638256579	-1.49219	-0.162253	-0.3759	-0.0203842	C4	0.571451917865045
REX1BD	1.95786867834288	-0.616054	-0.352451	-0.31509	0.0729862696854202	-0.74726	C4	0.793911166206141
RHOA	1.95673537571937	-0.801996	-0.14189	-0.348978	-0.0440922	-0.619779	C4	0.787343717121459
RNF167	1.92452334674424	-0.857479	-0.237368	-0.0183594	-0.109735	-0.701582	C4	0.63530727094815
RNPS1	1.98642197783955	-0.653838	-0.308875	-0.340796	-0.0398837	-0.64303	C4	0.88362465053247
RPL10	1.77089472534925	0.368103444666294	0.0618426800462681	-0.720256	-0.974571	-0.506014	C4	0.80472043544278
RPL11	1.74875243949112	0.474312764581261	0.0180210654608136	-0.802209	-0.856997	-0.581881	C4	0.791549981800119
RPL12	1.93862865544429	-0.176137	0.0657983198576632	-0.811077	-0.38379	-0.633424	C4	0.924692083935568
RPL13	0.774091501849706	1.09518030954325	0.672385827651408	-0.839587	-1.39685	-0.305219	C4	0.397276907002133
RPL14	1.80665188775501	0.45976813199092	-0.220326	-0.889827	-0.489224	-0.667043	C4	0.819284462355026
RPL18	1.63944286675365	0.537859546701087	0.112104686750937	-0.746191	-1.1341	-0.409111	C4	0.726709011689058
RPL18A	1.61301399018277	0.716963451432635	0.019818294598225	-0.80127	-0.920477	-0.628049	C4	0.713247343245001
RPL19	1.86950930369515	0.199501669118567	-0.0119653	-0.652841	-0.864728	-0.539477	C4	0.87093688476986
RPL22L1	1.89765687674719	0.230123832393488	-0.18614	-0.824422	-0.61998	-0.497239	C4	0.887053436909232
RPL28	1.67627060142223	-0.1635	0.149310680183719	-1.01536	0.347836593670486	-0.994563	C4	0.587831468064984
RPL29	1.88292302385444	0.208507929704558	-0.0483459	-0.665086	-0.781216	-0.596783	C4	0.88171328551405
RPL3	0.674118543149232	0.612879502827475	0.776388409388419	-0.423456	-1.8307	0.190768054248609	C4	0.357989677694123
RPL30	1.63200823020602	0.66350264233207	-0.0492176	-0.847322	-1.01363	-0.385339	C4	0.720557039130499
RPL32	1.62760536038927	0.6644848565072	0.0169162336279946	-0.764373	-1.02909	-0.515546	C4	0.720512505133788
RPL35A	0.679211107973423	1.03968663789004	0.831248796116395	-0.741695	-1.44339	-0.365064	C4	0.373723762109978
RPL36	1.13009721109608	1.15072118121109	0.320591386939784	-0.929593	-0.966892	-0.704925	C4	0.509177229306181
RPL39	1.3519062163513	0.882301035424919	0.173375128068073	-0.573667	-1.33715	-0.496768	C4	0.5890330730031
RPL4	1.68094468720154	0.0656065561284485	0.471441864281035	-0.339462	-1.12391	-0.754618	C4	0.733360942248721
RPL41	1.8144562635411	0.199981776557789	0.13574738856645	-0.7729	-0.916125	-0.461161	C4	0.833360031312912
RPL5	1.67797658345902	0.469990157591539	-0.00540327	-0.733058	-1.16991	-0.239593	C4	0.742272355460879
RPL6	1.74284638113296	0.339131287290139	0.133020439573035	-0.57705	-1.09768	-0.540264	C4	0.785519947683435
RPL7A	1.8268987480168	0.239937461612784	-0.0103158	-0.61724	-1.02625	-0.413033	C4	0.836457647439526
RPL8	1.94538	-0.201551	0.0729980951858807	-0.544306	-0.814637	-0.457881	C4	0.925079549433679
RPLP0	2.01328430571181	-0.126462	-0.351412	-0.569418	-0.392454	-0.573538	C4	0.977021595652839
RPLP1	1.49242469285847	0.729082704103812	0.297925919373065	-0.970684	-0.847885	-0.700864	C4	0.655190546276863
RPN1	1.99325217388253	-0.647803	-0.387337	-0.342131	-0.0336758	-0.582306	C4	0.889305850581566
RPN2	1.89917148967854	-0.704775	-0.322896	0.0270550045074095	-0.00896815	-0.889587	C4	0.581984264029793
RPS12	1.67249203911214	0.667679467223667	-0.107546	-0.820102	-0.900207	-0.512316	C4	0.742831639783295
RPS13	1.81598243161469	0.213510946491425	0.0962231191613292	-0.66723	-0.992468	-0.466018	C4	0.832776809295569
RPS15	1.8277366379491	0.34741214441278	-0.0420129	-0.825774	-0.639222	-0.668139	C4	0.842070064838459
RPS15A	1.62816385927163	0.460563374323814	0.18867122315267	-0.691139	-1.22067	-0.365588	C4	0.719390980333775
RPS19	1.25216661879442	1.04139682616133	0.289554968969907	-0.950128	-0.93409	-0.6989	C4	0.553783619709731
RPS23	1.33033294921929	0.775627357911345	0.231752735665151	-0.785808	-1.38963	-0.162272	C4	0.578293670320708
RPS24	0.61369362849671	1.28021949308665	0.747388276444637	-0.905312	-1.09094	-0.645049	C4	0.360175708188072
RPS26	1.20545004772904	1.37073326679849	-0.608547	-0.646848	-0.601243	-0.719546	C4	0.509189789263675
RPS27A	0.916125405679738	1.11751214909214	0.36323131465648	-0.706236	-1.49802	-0.192609	C4	0.431389745232797
RPS28	1.60780338181931	0.556170646104041	0.147720660835282	-0.622167	-1.21183	-0.477696	C4	0.709155695867536
RPS3	1.80978013823997	0.118860712546911	0.0646381957406756	-0.50891	-1.15795	-0.326417	C4	0.81923758805066
RPS3A	0.84066585810953	1.15315709541563	0.26461142273355	-0.48071	-1.62448	-0.153248	C4	0.403307078889435
RPS4X	1.89467481037339	0.14907950463593	-0.181096	-0.51469	-0.975457	-0.372512	C4	0.876888486518608
RPS5	1.84109405362325	0.277184793731186	-0.0760467	-0.568043	-0.980476	-0.493714	C4	0.846295529763358
RPS7	1.67778460949761	0.516229444491752	0.122196682824237	-0.781274	-1.00748	-0.527458	C4	0.75020083979061
RPS8	1.00348204550609	0.743559609655575	0.738117405205651	-0.731943	-1.51797	-0.235242	C4	0.464610383608515
RPSA	0.7733577486836	1.11141622926115	0.806393780852258	-0.670981	-1.12325	-0.896939	C4	0.402498596598216
RSL1D1	1.97867269576672	-0.501335	0.0397258502030735	-0.568871	-0.302645	-0.645547	C4	0.95162590582685
RSRP1	1.64140521024709	-0.972572	-1.01055	-0.290244	0.150517707274857	0.481441894619964	C4	0.492883309466917
S100A12	1.95080727390428	0.0909810217860673	-0.296761	-0.456156	-0.816676	-0.472195	C4	0.919071359042988
S100A8	1.92261993156886	0.181430668115297	-0.48038	-0.331904	-0.864241	-0.427526	C4	0.883226471934174
S1PR1	2.0014934441299	-0.19553	-0.45299	-0.351181	-0.751366	-0.250427	C4	0.939078402931378
SARAF	2.0071235796152	-0.0917798	-0.474355	-0.654911	-0.40173	-0.384348	C4	0.956580938222267
SATB1	1.67891911257893	0.685619608702473	-0.92626	-0.794722	-0.236535	-0.407022	C4	0.696457976864572
SDR39U1	2.03610894320774	-0.413675	-0.388044	-0.308096	-0.397489	-0.528805	C4	0.987488228159598
SELENOH	1.97298222117459	-0.148473	-0.0218917	-0.61394	-0.567711	-0.620967	C4	0.956905145514191
SELL	1.85932462145974	0.351781531701226	-0.390771	-0.475621	-0.933237	-0.411477	C4	0.844829458787008
SEPT1	1.99272558189815	-0.657006	-0.313135	-0.0622655	-0.349105	-0.611214	C4	0.902907325208253
SEPT6	1.76477473540498	0.435503297963622	-1.13824	-0.381993	-0.447656	-0.232391	C4	0.726462188271497
SEPT9	1.96946520252932	-0.634989	-0.314113	-0.315128	0.0157192579241392	-0.720956	C4	0.833965380297129
SERP1	1.93401947176285	-0.0341055	-0.0711549	-0.885368	-0.361078	-0.582313	C4	0.917325225639321
SF1	1.98663846087854	-0.0843592	-0.460455	-0.787393	-0.328699	-0.325732	C4	0.935776894633273
SF3A1	2.02316787057652	-0.503665	-0.430838	-0.506462	-0.147039	-0.435164	C4	0.962697138936484
SF3A2	2.03354010218359	-0.531784	-0.447073	-0.341543	-0.282038	-0.431102	C4	0.97163310497946
SF3B2	1.9667856127496	-0.673548	-0.504268	-0.261499	0.065131817455758	-0.592602	C4	0.78552714030326
SF3B4	2.01256812681126	-0.61009	-0.238295	-0.295911	-0.266709	-0.601563	C4	0.963438765140088
SHKBP1	1.92883727537523	-0.86068	-0.130585	-0.0668604	-0.172463	-0.698248	C4	0.682624473895897
SKP1	1.80526541848483	-0.435288	0.0885795900028185	-1.15147	0.138575109059878	-0.445666	C4	0.718615503672918
SLC25A39	2.03228913802621	-0.467252	-0.353456	-0.280682	-0.380373	-0.550527	C4	0.985226810441063
SLC25A5	1.96675197248035	-0.422065	0.121310327492843	-0.484938	-0.53389	-0.64717	C4	0.946100228820928
SLC25A6	1.69904027290166	-0.674361	0.755442611145057	-0.574071	-0.478588	-0.727462	C4	0.626185658757197
SLC2A3	1.80328372709221	-0.642817	-0.685919	-0.726936	-0.263796	0.516183920792185	C4	0.694667994629526
SMDT1	0.395521297755755	1.41864636154308	0.506144893113241	-1.4568	-0.631408	-0.232101	C4	0.299134872106761
SNRPA	1.9991268659343	-0.600382	-0.369302	-0.154504	-0.213841	-0.661097	C4	0.916492633470937
SNRPD2	1.92245016681386	-0.0608501	0.0915790600448355	-0.601521	-0.584236	-0.767422	C4	0.916414650069664
SNX17	1.90031204078085	-0.813345	-0.159951	-0.00408492	-0.0901283	-0.832803	C4	0.576007770722585
SOCS3	2.03354129964639	-0.326036	-0.321157	-0.424851	-0.401591	-0.559906	C4	0.99350706389275
SOD1	1.76778084623769	0.185793838556358	0.0333580988145635	-0.654916	-0.154506	-1.17751	C4	0.750628730913083
SPOCK2	1.96031621240553	-0.422619	-0.326828	-0.881812	-0.0230977	-0.305959	C4	0.886951091240144
SSR2	1.87343735605331	-0.767187	0.357960504249665	-0.468901	-0.326875	-0.668435	C4	0.749618504699449
ST13	2.02625737187464	-0.342968	-0.325892	-0.5671	-0.259943	-0.530354	C4	0.987208911138204
STAT3	1.90280017217104	-0.767116	-0.80453	0.0719304620739232	-0.370662	-0.0324221	C4	0.720621921430958
SYNGR2	2.0321226692354	-0.437137	-0.368766	-0.399568	-0.268293	-0.558359	C4	0.988065328946849
TAGLN2	1.80777385665125	-0.786812	0.0167654336596193	-0.981083	-0.300784	0.244139946834614	C4	0.719947686069992
TALDO1	1.55052183317315	-1.02065	0.53721681323151	-0.715121	-0.764288	0.412324267321323	C4	0.567904592569902
TCF7	1.82870911509147	0.459206273615492	-0.544395	-0.874864	-0.488723	-0.379933	C4	0.816895733322944
TECR	1.94741581196507	-0.817444	-0.0942729	-0.259319	-0.103725	-0.672655	C4	0.760611632447349
TKT	1.90437635122323	-0.718173	0.195148283152606	-0.507552	-0.136797	-0.737003	C4	0.766820172021627
TMC6	1.9540693999047	-0.690687	-0.521619	-0.215092	0.088460814395534	-0.615132	C4	0.73732298936335
TMEM176B	2.01050821840981	-0.5224	-0.231409	-0.356875	-0.227197	-0.672626	C4	0.972110254255312
TMEM219	1.96143977607106	-0.689858	-0.0282354	-0.521453	-0.0930153	-0.628878	C4	0.87231373864284
TMEM256	1.91335398480155	-0.486153	0.256829747605034	-0.42758	-0.807963	-0.448487	C4	0.880793942563074
TMEM258	1.5525295391724	-0.103761	0.636194911222213	-0.24616	-0.459538	-1.37926	C4	0.563293670425352
TOMM22	1.97224701043925	-0.708555	-0.299042	-0.143837	-0.126497	-0.694316	C4	0.828711239257419
TOMM5	2.0225765260305	-0.593536	-0.220953	-0.372516	-0.317235	-0.518336	C4	0.979639681311865
TRAF3IP3	1.40529429521094	-0.186968	-1.26939	0.68447620124055	-0.912416	0.278999258875461	C4	0.484902260917086
TRBV12-4	2.04123772235805	-0.406093	-0.40573	-0.409851	-0.409877	-0.409686	C4	0.987275125915725
TRBV19	2.04119705790179	-0.407985	-0.397812	-0.414182	-0.416183	-0.405035	C4	0.987487461072566
TRBV20-1	2.04119839401121	-0.405207	-0.396778	-0.413364	-0.412588	-0.413261	C4	0.988036629105639
TRBV3-1	2.04105051312357	-0.389156	-0.398334	-0.420196	-0.406999	-0.426365	C4	0.988838102686916
TRBV4-1	2.04122933051913	-0.40856	-0.402758	-0.411322	-0.412254	-0.406335	C4	0.987249143606153
TRBV5-1	2.04121962111623	-0.401965	-0.403774	-0.410073	-0.414188	-0.411221	C4	0.987495629366719
TRBV6-5	2.0412219371444	-0.407587	-0.405384	-0.414576	-0.41147	-0.402204	C4	0.986930437468387
TRBV7-2	2.04122587410315	-0.404059	-0.405778	-0.41465	-0.405956	-0.410782	C4	0.987452700852189
TRBV7-9	2.04113940036111	-0.421099	-0.390983	-0.405898	-0.413698	-0.409462	C4	0.987780671190794
TRDV2	2.04119019497902	-0.409778	-0.395934	-0.413742	-0.416026	-0.40571	C4	0.987601479711267
TSC22D3	1.98572896341787	-0.389876	-0.353953	-0.656435	0.00501153579382731	-0.590476	C4	0.926388662655435
TSPO	1.8464700013537	-0.190228	0.093792365390691	-0.481903	-0.129459	-1.13867	C4	0.773666136915098
TSPYL2	1.98653544498243	-0.566764	-0.687499	-0.450542	-0.0483272	-0.233403	C4	0.86113455264801
TSTD1	1.6599750154767	0.800176502663089	-0.360014	-0.693477	-0.749876	-0.656785	C4	0.72627248545757
TUBB	2.00159840526741	-0.712332	-0.270442	-0.244063	-0.224051	-0.550711	C4	0.919903261313921
TUFM	1.87869453583355	-1.02976	0.104285658935548	-0.118634	-0.281488	-0.553099	C4	0.604281771883862
TWF2	1.87226214835139	-0.965606	0.224972285021481	-0.321114	-0.205199	-0.605315	C4	0.62420464980655
UBE2D2	1.96770020874259	0.123386384244359	-0.497706	-0.6345	-0.441334	-0.517547	C4	0.926701940337137
UBE2I	1.94503052917925	-0.60377	-0.328814	-0.327003	0.10580474623024	-0.791248	C4	0.760068024370313
UBXN1	1.96816245236111	-0.55171	0.0520653865218475	-0.682899	-0.243994	-0.541624	C4	0.92886208955303
UCP2	2.00021994038228	-0.355733	-0.538273	-0.0593757	-0.398168	-0.64867	C4	0.927260503005352
UQCRC1	1.98425415723106	-0.610207	-0.306705	-0.187613	-0.144776	-0.734953	C4	0.888139360964171
UQCRH	0.551143216034985	0.539537680697296	1.11515001099404	-1.35308	-1.12178	0.269024864117907	C4	0.336766059305785
UQCRQ	1.91921209357823	-0.650872	-0.211808	-0.128154	-0.0165501	-0.911828	C4	0.679772611004443
UXT	1.31430187560091	0.379142448787487	0.720892554066215	-0.705091	-1.42526	-0.283982	C4	0.572137227930194
VIM	1.92684978199151	-0.762796	0.0632475183183419	-0.382587	-0.107517	-0.737197	C4	0.762722464234175
WAS	1.95188109837608	-0.774575	-0.236169	-0.167192	-0.0652821	-0.708663	C4	0.746122598145305
WASHC1	2.03767076076911	-0.460854	-0.47092	-0.396478	-0.305144	-0.404275	C4	0.97731053144149
WDR1	2.02306575274862	-0.615034	-0.396616	-0.342664	-0.210681	-0.458071	C4	0.956538722237962
XRCC6	1.95881051830179	-0.70098	-0.109633	-0.205212	-0.17743	-0.765556	C4	0.83413978131742
ZAP70	1.92173192263279	-0.842887	-0.572149	-0.0605921	0.0650085251421738	-0.511112	C4	0.612342341586146
ZFP36	1.99880376755989	-0.671907	-0.351121	-0.389339	-0.0624593	-0.523977	C4	0.906486651039574
ZFP36L1	1.9506228587746	-0.563081	-0.684675	-0.295251	-0.549482	0.141866699958536	C4	0.832746161551574
ZFP36L2	2.03757101872259	-0.292188	-0.458167	-0.408352	-0.433902	-0.444962	C4	0.983559417519212
ZYX	2.02270976162324	-0.603501	-0.386899	-0.467292	-0.190976	-0.374042	C4	0.956297329685244
ABHD15-AS1	-1.58313	1.23312677599846	0.0451919194989502	-0.071711	-0.480712	0.857229689787373	C3	0.939009926288366
ACRBP	-1.46007	0.407049540838295	0.437491767599088	-0.788117	0.0291909305016104	1.3744548811691	C3	0.64023192931628
ACYP2	-1.67864	1.27199383877342	-0.369417	0.47472835271563	-0.129459	0.430798627392977	C3	0.756402408587062
ADAM19	-1.31141	1.19610985058285	0.276325972867973	-0.0180845	-1.01025	0.867312183360378	C3	0.832400059495525
ADAM28	-0.824325	0.592548270898483	-0.463939	0.16452018517026	-1.07343	1.60462423988313	C3	0.632402273761924
ADK	-1.49773	1.20784300421779	-0.374491	0.0605749865572893	-0.395132	0.99893621745826	C3	0.91114177298878
AFF3	-1.11674	1.68081602979567	-0.401765	-0.0514769	-0.670863	0.560027489255992	C3	0.769923460800851
AKT3	-1.76858	1.10248885534128	-0.345197	0.09937280597826	0.219495275053502	0.69241660724229	C3	0.763324880842116
AMBRA1	-1.84041	0.834664188344853	0.909211053643633	0.242212125207579	-0.173527	0.0278518941356513	C3	0.573076773758141
ANGPTL1	-1.4047	1.25580635678588	0.233985826757676	-0.225252	-0.746761	0.886920432041551	C3	0.878143792022595
ANK3	-1.16328	1.80678659450027	-0.584587	-0.113302	-0.0873546	0.141738099263981	C3	0.652805473148844
ANKRD44	-1.83981	0.915445951294223	-0.292042	0.535474982736128	0.0461733407793512	0.634755121766002	C3	0.638176274203582
ANKUB1	-1.53148	0.76227095342997	-0.196073	-0.147883	-0.27817	1.39133626056669	C3	0.859675661863422
ARID1B	-1.9144	0.827050897581841	-0.164422	0.546496745946383	0.156886832048531	0.5483926498611	C3	0.485702733272441
ARID5B	-1.45358	1.33771993202638	-0.551002	0.318246297023623	-0.38781	0.736427616257497	C3	0.82827173482386
ASAP1	-1.95189	0.695706095722809	0.0592394459235263	0.138242989518854	0.281280612267149	0.777420132777784	C3	0.57019321600688
ATP5PO	-1.93292	0.683686359647188	0.790653971561961	0.40135947991049	0.0939762717812731	-0.0367594	C3	0.451724794674597
ATP8B1	-1.5736	1.05761660847306	-0.0650958	0.266780715151164	-0.642987	0.957284070732728	C3	0.918770485089198
AUTS2	-1.65776	1.06818798047641	-0.285344	0.413888847821605	-0.38259	0.84362036271545	C3	0.891828075564949
BACH2	-1.24901	1.38678439634907	-0.506183	-0.0255316	-0.571901	0.965843505584132	C3	0.839412763944768
BANK1	-1.06186	1.2475196944982	-0.578313	0.148313255662845	-0.860141	1.10447742829045	C3	0.770898464163806
BASP1	-1.17031	0.371536433739233	0.178149035888177	-0.202419	-0.82963	1.65267510136472	C3	0.689440352015938
BCL11A	-1.21042	1.41541535872839	-0.251753	0.299648225934972	-0.946911	0.694023019809871	C3	0.794559402709188
BCL11B	-1.7966	1.03042951696765	-0.456166	0.436661970761065	0.353975414473565	0.43170337062603	C3	0.474424174823537
BCL2	-1.28229	1.77595038111711	-0.347784	0.0364353505132665	-0.268403	0.0860914989908435	C3	0.697180717540774
BEX3	-0.144016	0.86318054953358	-0.287152	-1.33111	-0.544346	1.44344826374763	C3	0.466505259098093
BIRC3	-0.628556	1.33055763643768	0.0163578106439896	-0.428077	-1.28726	0.996980587882509	C3	0.656676709838926
BLK	-0.332127	1.89836988111154	-0.514495	-0.359735	-0.917114	0.225101271454648	C3	0.529430694469728
BMP2K	-1.70209	1.20993362866684	-0.1088	0.32265838620316	-0.35293	0.631227033527394	C3	0.903190596910212
C1orf56	-1.82405	0.457852309453691	0.977070184439255	0.221710330679053	-0.388201	0.555613673376133	C3	0.609932930634345
C2orf88	-1.43369	0.588784442628146	0.154035508161808	-0.699844	-0.0520712	1.44278812269672	C3	0.717324582447117
C6orf48	-1.87149	0.908194359996539	0.360115725879164	-0.328422	0.490442994602242	0.441160420560431	C3	0.589560927432413
CAMK1D	-1.62328	0.825074248242935	0.283079252005144	0.0460296660143662	-0.629139	1.0982403278037	C3	0.899408503375057
CAMK2D	-1.63484	0.828124010515969	-0.522976	1.01571472833103	-0.221839	0.535820360037484	C3	0.500372944994307
CAMK4	-1.11407	1.44869014445505	-1.0338	-0.18617	0.155601892384012	0.729747574488825	C3	0.624665416494617
CASK	-1.80211	1.01795673492027	-0.302474	0.325501387852598	0.0421358891679858	0.71899019518988	C3	0.79395693917754
CAVIN2	-1.18609	-0.16178	0.253520114951513	-0.645196	-0.0172012	1.75674886728933	C3	0.486771462112089
CCND3	-1.2393	1.23975811608638	-0.984989	0.0095846064991708	-0.00322447	0.97817343647489	C3	0.681677175922816
CD55	0.425607375664275	0.774329994973514	-0.928187	-0.797087	-0.874082	1.39941882593662	C3	0.348195641857494
CD79A	0.20624681696286	1.1009699954785	0.292887974370408	-0.238371	-1.83749	0.475758487442997	C3	0.379621267625789
CD79B	-0.827131	1.28627407652288	0.0952237977059549	-0.335119	-1.23122	1.01197010326331	C3	0.712024636897899
CDC14A	-1.77741	1.14701787515414	-0.279061	-0.00871624	0.572401351182714	0.345771531734707	C3	0.535308848776165
CDK14	-1.35238	1.2744682265821	-0.267014	0.12165377987173	-0.735644	0.958918429546643	C3	0.876866150016481
CERS6	-1.83419	1.13106990203329	-0.217809	0.280709297670683	0.207734714280817	0.432483487816092	C3	0.6799045499479
CHCHD3	-1.74542	0.496473238379733	1.04179034469461	-0.0643158	-0.403109	0.674581990376138	C3	0.649512181745014
CLU	-0.964834	-0.329091	0.125782686245196	-0.758487	0.093335893562546	1.83329229284167	C3	0.42141836301794
CMTM5	-1.05609	-0.124465	0.231791458575596	-0.685992	-0.184778	1.81953781961531	C3	0.500949489500868
COA1	-1.7891	0.993588417612531	-0.2923	0.390927406735275	-0.0582473	0.755136349512838	C3	0.81994942431568
COL19A1	-1.12908	1.20917750773892	-0.428098	0.176168045184283	-0.922543	1.09438037247918	C3	0.795946279709155
COX7C	-0.308407	1.1893072764774	1.28009372530609	-0.556584	-1.15924	-0.445175	C3	0.375002482713225
CPPED1	-1.15176	-0.531609	0.256077280009663	-0.274623	-0.0981481	1.80006078569706	C3	0.405294447910542
CSF3R	-0.532017	-0.405478	-0.142073	-0.254706	-0.670276	2.00454899511678	C3	0.411807664610369
CSGALNACT1	-1.48182	1.29850793120992	-0.410698	0.00706456130312111	-0.32986	0.916810839885965	C3	0.897664084876385
CUX1	-1.91735	0.90126684134876	0.688991213177183	0.12056349542042	0.0817704801204046	0.124755924848546	C3	0.59112980254732
CXCR4	0.134807815507184	1.44031195127446	0.299107660447229	-1.19938	-1.09625	0.421404627707124	C3	0.398641176958087
CYTIP	-0.261151	1.0219700730313	0.253745499701738	-0.00688082	-1.79133	0.783642302452148	C3	0.500143100175107
DAPP1	-1.60022	0.398250370979393	0.175620745290938	-0.0578751	-0.368579	1.45280511296689	C3	0.762389671405938
DIP2B	-1.7161	1.01818836029329	-0.286379	0.319882836162349	-0.221538	0.885941007060322	C3	0.903639381410057
EBF1	-1.13118	1.53601714032747	-0.429025	-0.0518574	-0.727303	0.803346691261481	C3	0.802464873549684
EIF1AY	-2.00667	0.63421428122378	0.390638009360299	0.235864967406443	0.167317138124784	0.578636229070189	C3	0.54293408412407
EIF3E	-1.39815	1.56252227153236	0.514485500623031	-0.577831	-0.052244	-0.0487801	C3	0.644981472575441
EPB41	-1.71786	0.949517190407743	-0.285399	-0.182798	0.25221243351062	0.984326508783123	C3	0.787059771213892
EPHB1	-0.505241	-0.375158	-0.391098	-0.38106	-0.386229	2.03878650142961	C3	0.395456904057514
ETS1	-1.73815	1.29776312734337	0.0625337672835999	-0.267122	0.246981790063036	0.397989195987317	C3	0.754911538813394
FAM107B	-1.99539	0.754634797014143	0.26112166458101	0.157056347231025	0.317046135475066	0.505533844832213	C3	0.520306975022232
FAM214A	-1.69692	0.563337730929198	-0.387642	0.370592118819327	-0.0779609	1.22859144901382	C3	0.665273531102162
FAM69A	-1.65979	0.911935916740626	-0.607274	0.512057329657461	-0.0405717	0.883645596456775	C3	0.675763036835832
FCGR3B	-0.417779	-0.354821	-0.453744	-0.368897	-0.444393	2.03963444940386	C3	0.389298723831738
FCHSD2	-1.76431	0.781118025670075	-0.375271	0.726354462613542	-0.136087	0.768195754486154	C3	0.604370143909765
FCRL1	-1.16503	1.01531640700889	-0.337553	0.183004930584563	-0.947443	1.25170300775377	C3	0.795855996266226
FKBP5	-1.21027	1.70409468346228	-0.604692	-0.272925	-0.0505135	0.434303630111827	C3	0.708307338025454
FOXO1	-1.71601	1.20383006844527	-0.096039	0.125286654305458	-0.240493	0.723425407660325	C3	0.937124273869462
FOXP1	-1.40943	1.62524564573136	-0.291515	-0.0203879	-0.327511	0.423595012918152	C3	0.811091852247257
FRY	-1.77238	-0.0519403	1.16994063774408	0.00904333292245787	-0.050746	0.696086910145749	C3	0.431056315583685
FTX	-1.8954	0.752145308218312	-0.0967721	0.404753552330651	0.0178117521982313	0.817458790313974	C3	0.706359591096436
FUT8	-1.79703	0.894437033740194	-0.356703	0.309434838070823	0.0898465694658951	0.860011224454517	C3	0.744723872443866
GNAQ	-1.90652	0.745473400563881	0.741900520765966	0.0217962134547496	-0.101022	0.498367658834058	C3	0.694044178455489
GNG11	-1.28451	0.228417656127162	0.239209141374926	-0.739153	-0.083276	1.63931	C3	0.599455012998387
GNG7	-0.929434	1.64809458888005	-0.135809	-0.29844	-0.939696	0.655284661212919	C3	0.737749928205628
GP9	-1.13056	0.129224820750193	0.317323984969956	-0.791485	-0.234227	1.70971912682417	C3	0.567860233891548
GRK3	-1.91744	0.897887111093383	0.538563716362003	0.461078907550151	-0.0748235	0.0947350153546835	C3	0.579286849115925
GSTO1	-1.73098	0.219692057274771	0.592607054333327	-0.0927162	-0.230576	1.24197330808311	C3	0.649449279186006
H3F3A	-1.6314	0.11169143531789	0.480365599808623	-0.0473749	-0.323407	1.41012789919376	C3	0.628027837070657
HBA1	-0.61218	1.91771322891357	-0.593215	-0.365066	-0.622036	0.274783590558444	C3	0.592586802314378
HBA2	-0.629526	1.90922480073688	-0.597118	-0.339488	-0.634093	0.291000604552851	C3	0.599107111376575
HDAC9	-1.50747	1.41800054002648	-0.127348	0.328057200705183	-0.597277	0.486036117542736	C3	0.84379721698785
HECA	-1.98345	0.740248640756992	0.610240964958083	0.287091449847292	0.21375532296207	0.132112951298159	C3	0.475726584502401
HIST1H2AC	-1.22821	0.122671462733638	0.327695440664721	-0.931496	0.133399902175406	1.57593967150867	C3	0.52698569214537
HIST2H2AC	-1.08401	-0.50093	1.73462694629622	-0.460042	-0.235512	0.545862424158184	C3	0.324239188357863
HIVEP2	-1.67254	1.03987319244968	-0.313622	0.20699740724243	-0.224834	0.964121445624132	C3	0.920898893177077
HLA-DQA1	-0.480002	1.53948213614669	0.439303157697842	-0.0855359	-1.48143	0.068184562953261	C3	0.522608461610136
IFNG-AS1	-1.05393	1.75962504910017	-0.520553	-0.121525	-0.53439	0.470775763653771	C3	0.728821026687764
IGF1R	-1.51095	1.3041138022387	-0.102025	-0.155219	-0.429077	0.893152574335707	C3	0.925634714891623
IGHD	-1.25235	1.33995811804529	-0.0889447	0.0771476023916988	-0.937732	0.861925729476755	C3	0.839929009890169
IGHG1	-1.17129	-0.460777	1.42765615528539	-0.295351	-0.513488	1.01324676532594	C3	0.395074503005757
IGHG3	-1.20222	0.392902317557362	0.00538082667674578	-0.0954863	-0.772304	1.67173123799354	C3	0.700928953682835
IGHG4	-1.02262	-0.124707	1.20572865293427	-0.763711	-0.556442	1.26175479496172	C3	0.469078718527002
IGHM	-1.09524	0.143674345844616	0.494445904663246	-0.263264	-0.906016	1.6263961995496	C3	0.610121567358202
IGKC	-1.66573	0.34014318604397	0.933214947509625	0.186385794009446	-0.66603	0.872017626090718	C3	0.646804883026889
IGLC2	-1.19801	0.161221413022889	0.41629392336011	-0.495729	-0.559201	1.67542078746465	C3	0.620188343504383
IGLC3	-1.42092	0.196486491206603	0.586328530872553	-0.428607	-0.427358	1.49407246782871	C3	0.646470108361087
IKZF1	-1.54777	1.27807096195551	-0.593977	0.422047694239623	-0.193001	0.634630924612742	C3	0.773407929967736
IKZF2	-1.87486	0.905217384467529	-0.191359	0.363203742758436	0.0999787411149267	0.697818915761819	C3	0.713110915595726
IL4R	-0.319422	0.76862846706011	-0.433564	-0.25041	-1.30194	1.53670358337237	C3	0.542700604604801
IL6ST	-1.25846	1.6930773502555	-0.541092	-0.270346	-0.0491839	0.426004756736221	C3	0.723479840705236
IL7R	0.0858241900468807	1.71407359184214	-0.264388	-1.29625	-0.490987	0.251722760941739	C3	0.397647752275792
IMMP2L	-1.66891	1.29269340721409	-0.351649	0.256268308941425	-0.112864	0.584465690918459	C3	0.844089718471287
INPP4B	-0.958358	1.84967914724609	-0.776378	-0.124219	-0.140278	0.149553738453231	C3	0.604819096132216
IPCEF1	-1.72121	1.19260038710596	-0.386951	0.547547567358201	-0.0372094	0.405224973571285	C3	0.688171710119036
ITGA2B	-1.13201	-0.135004	0.182781284805927	-0.653599	-0.0610634	1.79889080362001	C3	0.493438326625493
ITK	-1.48102	1.29931895284276	-0.720849	0.645040749115486	-0.144634	0.402146004882521	C3	0.634551749756322
ITPR1	-1.47003	1.34325062239808	-0.423415	0.440055906893796	-0.517509	0.627648366375948	C3	0.82181629464714
JARID2	-1.93922	0.414111062299192	0.679919103338491	0.111302979153863	-0.0355368	0.769420708127849	C3	0.597521097549988
JCHAIN	-0.74344	-0.674799	0.900937773731086	-0.346705	-0.727048	1.59105366552559	C3	0.378959337883064
KCNJ15	-0.488089	-0.197234	-0.465086	-0.388837	-0.48949	2.02873570972298	C3	0.424819838224553
KCNQ5	-1.56377	1.27073726659894	-0.497775	0.456177440418048	-0.295283	0.629910782465634	C3	0.803613478351814
KIAA1551	-1.39476	0.971362868659231	-0.46185	-0.0636356	-0.375132	1.32401564698862	C3	0.852076710428939
KIZ-AS1	-1.78914	1.11633077995933	0.677358251221431	0.0778328193541429	-0.246753	0.164372941713664	C3	0.716694738077715
KLF2	-1.84461	0.444731825628623	0.360511715030498	0.88536505462876	-0.409786	0.563789088823601	C3	0.517373284550337
KLHL5	-1.72844	1.23436524227251	-0.196379	0.154231650575421	-0.107852	0.644078742261393	C3	0.896883758655044
LDLRAD4	-1.81511	1.19272853416725	0.0448235669155317	0.150431195563411	-0.0753085	0.50244020033914	C3	0.867311944244455
LEF1	-0.487356	1.77952582825113	-0.993404	-0.461934	-0.355581	0.518748663031112	C3	0.548508520128149
LIMS1	-1.43026	-0.0913251	0.397172144301829	-0.563054	0.12003176324898	1.56743180509659	C3	0.495701631261899
LIX1-AS1	-1.27028	0.909038098938418	-0.429137	0.315896179880521	-0.802832	1.27731794378773	C3	0.795979046541072
MALT1	-1.95511	0.785586765436882	-0.0193139	0.257643877586482	0.292266577508343	0.638926301612971	C3	0.522538404945782
MAML2	-1.56554	1.48407743152905	-0.308459	0.185204559506539	-0.210857	0.415570470772069	C3	0.818240582273677
MAML3	-1.7969	0.842676458336478	0.670830745327734	-0.0245189	-0.376611	0.684527902283389	C3	0.816107692416877
MAP3K1	-1.91465	1.06261670210811	0.200728209122465	0.103706029609899	0.229232634036102	0.31836857159749	C3	0.671453896147787
MAP4K4	-1.90265	0.717569092978208	-0.0230622	0.182711428427345	0.121983697656905	0.903448678269448	C3	0.731880970481794
2025-03-01	-1.40209	1.34075951467078	-0.394339	0.679271521267612	-0.657055	0.433450558464159	C3	0.733160921903883
2025-03-02	-1.5742	-0.197384	0.467513543323781	-0.411998	0.300279756190641	1.41578854805357	C3	0.422019140591749
2025-03-03	-1.12057	1.38214383623364	-0.491858	0.00900511100343961	-0.774665	0.995940457774743	C3	0.805182049640591
MAX	-0.777233	-0.360074	-0.00909296	-0.750215	-0.0275974	1.92421149416332	C3	0.409998564221489
MEF2C	-1.27228	1.15406588286797	-0.262483	0.337527993708091	-0.944248	0.987420871939112	C3	0.820386978173508
MGAT5	-1.31962	1.64793534794737	-0.232363	-0.201248	-0.417925	0.523220324292558	C3	0.817529419509446
MLH3	-1.36926	0.109510557846156	0.18599921986037	-0.608113	0.0364338465982344	1.64542474516108	C3	0.563002534926502
MLLT3	-1.65523	1.23970445401056	-0.548344	0.223114338153845	0.148411317667695	0.592341316472155	C3	0.724369853347167
MMD	-1.08915	0.210485988823416	0.182487849744648	-1.02086	0.0775316191464225	1.63950541249407	C3	0.534420997104626
MT-ATP6	-1.62101	0.505609155790254	-0.441831	0.983032089391597	-0.341494	0.915695376565947	C3	0.495536203708856
MT-ATP8	-0.32815	-0.879582	-0.179682	-0.149665	-0.432014	1.96909393697138	C3	0.306700536526042
MT-CO3	-0.971821	1.58198366119564	-0.239739	0.827061723576589	-0.381487	-0.815998	C3	0.418574607389623
MT-ND1	-1.65748	0.850839177070946	-0.416519	-0.180698	0.291277501972443	1.11258331480512	C3	0.716106900574623
MT-ND2	-1.53892	0.332274202316782	-0.0757178	-0.4804	0.276751145227384	1.48600868776218	C3	0.580389334670767
MT-ND4	-1.77257	0.634769017081401	-0.130103	1.00955425703704	-0.309899	0.568247307602279	C3	0.499274211831139
MTFR1	-1.66241	0.811298793893651	-0.198359	0.0346593594445437	-0.207681	1.22249561225821	C3	0.90241631889184
MTPN	-1.52416	0.341357997924824	0.122527967174806	-0.507109	0.0557279466495043	1.51166044241963	C3	0.647378041820833
MTSS1	-1.59478	1.38128467740462	-0.310739	-0.0521053	-0.0882362	0.664577796979317	C3	0.873652112238165
MTURN	-1.43144	0.206992673004292	0.24377128066424	-0.588905	-0.0121046	1.58168959954945	C3	0.605941328840906
MXD1	-1.02758	-0.161967	-0.0496446	-0.334044	-0.346131	1.9193699710608	C3	0.50162809154524
NAMPT	-0.99779	-0.369283	-0.23197	-0.350573	0.0285430101793376	1.92107253554394	C3	0.410062492203576
NAP1L1	-1.54749	0.741102355460059	-0.00722401	-0.726789	0.357076366767202	1.18332577279851	C3	0.670292900327545
NCK2	-1.59378	1.30508825162156	-0.0751771	-0.0649817	-0.357758	0.786607083834439	C3	0.934173830080664
NCOA3	-1.89207	0.831613621121286	-0.00953615	0.4301884907992	-0.0915877	0.731394555987026	C3	0.789248559000969
NCOA4	-0.941846	-0.298218	0.538066437968241	-0.603879	-0.468924	1.77480049898584	C3	0.470228906038781
NOP53	-0.30241	1.02565501669516	1.18456789334274	-0.858767	-1.28795	0.238906809242449	C3	0.428075537525336
NRGN	-1.3979	-0.113678	0.351392221224413	-0.709873	0.361883513607553	1.50817593038421	C3	0.447891774188884
NSA2	-0.738859	1.94938763846468	-0.12807	-0.753165	-0.0749293	-0.254364	C3	0.517185530735931
NUMB	-1.79922	0.397219619717869	-0.0273015	0.254370390863484	-0.0641953	1.23912975721063	C3	0.646662851991698
OAZ1	-1.09176	-0.473097	0.536202514409269	-0.885618	0.373956046195569	1.54031448238027	C3	0.367862940558463
ODC1	-1.03577	-0.246217	-0.090585	-0.549357	0.0363952503232824	1.88553330880926	C3	0.445086574664846
OOEP	-1.81337	1.08942548691029	0.615662761518368	0.101064102250723	-0.256754	0.263967513901983	C3	0.752135851163888
OSBPL10	-1.29674	1.10586812086376	-0.17754	0.156647039588246	-0.898369	1.11013352801805	C3	0.85070525696288
OST4	-1.3532	0.103744038791796	0.593191398098094	-0.718854	-0.1322	1.50731385039244	C3	0.570892868728257
OXNAD1	0.0374436329611263	1.93113275500972	-0.705133	-0.415719	-0.770252	-0.0774731	C3	0.408318775013449
PACS1	-1.62698	1.32914598843919	-0.403239	0.0897004871512974	-0.0325348	0.64390359123696	C3	0.845243319794307
PAG1	-1.68374	1.18695102137341	0.713839756461354	-0.436827	0.235666494706067	-0.0158927	C3	0.594729048429998
PAX5	-1.15755	1.24832855438416	-0.516571	0.254720259875543	-0.851318	1.02239051488093	C3	0.792073732956909
PCED1B	-1.54884	1.45858999764917	-0.412252	0.372394494758437	-0.214687	0.344796410689009	C3	0.761041207216926
PCMTD1	-1.65909	0.578426118649462	-0.157636	0.165317023297913	-0.265079	1.33806018640639	C3	0.81426240942788
PDCD4	-1.83229	0.62429662325242	0.155155639102954	-0.376176	0.532377743020823	0.896636750841064	C3	0.549331172810753
PDE4B	-0.967437	0.25193676728303	-0.430935	1.0007165031596	-1.11096	1.25667478487803	C3	0.506415502607463
PDE4D	-1.6095	0.86446305195672	-0.538402	-0.0429029	0.167744576972519	1.15859927072305	C3	0.737764100677493
PDE7A	-1.71286	0.994758366441604	-0.490474	0.271330909923498	0.0666556992200697	0.870591643650632	C3	0.769345676252729
PELI1	-0.921206	-0.0593179	-0.27152	0.149811416895723	-0.761179	1.86341118780912	C3	0.51873120559873
PF4	-1.2002	-0.232024	0.258500000377934	-0.620831	0.0477940445551047	1.74675638081265	C3	0.463365149494854
PGRMC1	-1.28678	0.0239775727907468	0.0483046130825773	-0.770173	0.368379823702768	1.61629478588725	C3	0.473708400489983
PHC3	-1.8935	0.753339693040637	-0.129179	0.564375122388738	-0.0104378	0.715406308122998	C3	0.608361326297345
PHKB	-1.86748	0.844016714575907	-0.124384	0.425908367080193	-0.0529736	0.774910230578859	C3	0.781054196757004
PHTF2	-1.85847	0.753591627676907	-0.101031	0.0988100152984771	0.137979781901785	0.969117591170104	C3	0.774399914966867
PITPNC1	-1.94175	0.940447879641721	-0.0153043	0.324333131987237	0.353704872019047	0.338569071461064	C3	0.482815302683847
PLCL1	-1.6464	1.30914057663998	-0.513871	0.141933566441238	0.213508374892372	0.495692176336736	C3	0.706929210976597
PLEKHA2	-1.91743	0.916276951295348	-0.0737477	0.290715452776983	0.184153012485059	0.600030955428462	C3	0.670313760164713
PLEKHA7	-1.60788	0.646602414953167	1.32949367866118	0.0719330117146715	-0.472091	0.0319447183109638	C3	0.527536336921426
PLEKHG1	-1.30087	1.22531394413531	-0.317759	0.387018400435493	-0.878772	0.885069135900325	C3	0.820514113496564
PPBP	-1.03874	-0.129897	0.229128938465719	-0.630285	-0.269209	1.83899918830743	C3	0.506469445965243
PRDM2	-1.84882	0.867012306856345	-0.259692	0.121758654889793	0.313904037103296	0.805833176340472	C3	0.641021977617304
PRDX6	0.136926151141512	-0.173579	0.395546428108154	-1.65632	-0.128977	1.42640454004527	C3	0.287138237200877
PRKAR2B	-1.19265	-0.0248419	0.0218456353787176	-0.564769	-0.0439047	1.80432491350723	C3	0.521421474274308
PRKCA	-1.80271	1.26436591452954	-0.0486029	0.15014012780744	0.0932599919548519	0.343544369846692	C3	0.76880941754084
PRKCB	-1.81718	1.08440271235204	-0.189534	0.307123664343518	-0.0105729	0.625758752007137	C3	0.832647143320533
PRKCE	-1.71423	1.11171153784102	-0.200584	0.639167979857238	-0.344241	0.508175147306099	C3	0.775995742114539
PTCRA	-1.34023	0.433762798191385	0.373877340971043	-0.81411	-0.134818	1.48151840160844	C3	0.65680367646385
RAB11A	-1.83275	0.470105692028508	0.261012569035703	-0.251666	0.244863743963026	1.10843069743081	C3	0.63304396980168
RAB30	-1.27398	1.53416809971767	-0.285815	0.0284622813642424	-0.687279	0.684440222454578	C3	0.834870053529422
RALGPS2	-1.05512	1.00797778381551	-0.529539	0.239491506721371	-0.944074	1.28126860504698	C3	0.746661990855128
RASA1	-1.77783	0.842370783731547	-0.292077	0.269695320659571	-0.0275204	0.985360057222568	C3	0.832224394854631
RB1	-1.7128	0.357106454934275	-0.294854	0.645274116817293	-0.179341	1.18461465600146	C3	0.51013824892985
RBFOX2	-1.92722	0.924313366316169	0.581777772770166	0.0625028825684891	0.0680087737596171	0.290619984840481	C3	0.663690287580617
RBM47	-1.70257	-0.0717028	0.565165095592989	0.240690464390084	-0.306316	1.27473277195454	C3	0.516250444532565
RCAN3	-0.731642	1.79580328856754	-0.112431	-1.03521	-0.23394	0.317422189894324	C3	0.587956172645303
RCSD1	-0.919897	1.23285551266612	0.0915875604466692	-0.141236	-1.26542	1.00211210341033	C3	0.732761746722552
RERE	-1.70802	0.946188251887028	-0.341414	0.477132104942379	-0.255792	0.88190373686216	C3	0.840880976605282
RETREG1	-1.53253	1.49037506243542	-0.293138	-0.109748	-0.118898	0.56393804851109	C3	0.846652794620852
RGS10	-0.803261	0.512512562771673	0.287926014489369	-1.1784	-0.389933	1.57115492472052	C3	0.569192928428857
RGS18	-1.35414	0.584087016044315	0.143252394443444	-0.655941	-0.239433	1.52217878219834	C3	0.731043054117345
RGS2	-0.0881287	-1.07217	0.800998316642237	-0.673833	-0.535419	1.56855346770568	C3	0.255974611801902
RHOH	-0.626598	1.29147365994476	-0.509713	0.360446806352168	-1.35708	0.841471117503551	C3	0.615363011641089
RIPOR2	-1.66268	1.0086778408162	-0.255675	0.290123916327822	-0.352256	0.97181413826695	C3	0.923192496665028
RPL10A	-1.40334	1.27857057913341	1.00606458723832	-0.232033	-0.568686	-0.0805786	C3	0.622217492514491
RPL13A	-1.92913	0.753540762002667	0.752328283655972	0.156122538298727	-0.0721007	0.33923470880257	C3	0.633476058663976
RPL15	-1.18389	1.62137191669038	0.673989856367663	-0.437841	-0.556703	-0.116928	C3	0.630458342681825
RPL17	-1.38851	0.478705540819793	0.954232502105793	-0.610615	-0.553322	1.11951	C3	0.661941396130081
RPL21	-1.55784	1.25885860753774	0.796054610057896	-0.122299	-0.554492	0.17971477882324	C3	0.724259907072589
RPL22	0.0769814287368623	1.47433997285413	0.630844160763882	-0.584873	-1.43295	-0.164342	C3	0.371559091308225
RPL23	-1.84485	1.00114301511003	-0.0448327	-0.0355158	0.175636612468264	0.748417139248849	C3	0.833528615577203
RPL23A	-1.78861	1.06103883161747	0.775638548026061	-0.0625	-0.179143	0.193571687390219	C3	0.698376086094819
RPL24	-0.0136289	1.62952878093141	0.634451846513569	-1.05872	-0.831448	-0.360187	C3	0.365306124157235
RPL26	-1.5779	1.11309701021561	0.925325521610879	-0.181872	-0.553513	0.274866855639899	C3	0.71278555028187
RPL27	-1.73305	0.869493772845884	0.960151581302958	0.091215995609267	-0.476449	0.288635459308983	C3	0.678336201782415
RPL27A	-1.97623	0.664384126200029	0.605018357643238	0.0904077161299515	0.0974043247508776	0.519020141276284	C3	0.614013467000667
RPL31	-1.61948	1.02087062201548	0.87090709482144	-0.443123	-0.342186	0.513011378160159	C3	0.740423545741784
RPL34	0.192393060483565	1.33886735208201	0.701681068722246	-0.6269	-1.50849	-0.097551	C3	0.34485288715266
RPL35	-1.38664	1.47559929684982	0.746943476937842	-0.317427	-0.49026	-0.0282161	C3	0.669039917401351
RPL36A	-1.43656	0.495108583606717	1.23479521028245	-0.368708	-0.679142	0.754502882197963	C3	0.617028493911039
RPL37	-1.29022	1.23768542708912	1.00171746672105	-0.139799	-0.880572	0.071191662810554	C3	0.637281689292336
RPL37A	-1.84622	0.919125569480673	0.791723192122262	0.118994418217571	-0.221551	0.237927558657797	C3	0.679201947162289
RPL38	-1.92002	0.814133541379316	0.635802262886991	0.227161787407124	-0.16608	0.409002020569931	C3	0.700738922884038
RPL7	-1.73366	1.26380374794719	0.197475791227782	-0.020386	-0.250461	0.54322409841715	C3	0.899069029669162
RPL9	-1.32744	1.44546736221087	0.579814565672024	-0.266303	-0.785112	0.353575800968962	C3	0.757732810124728
RPLP2	-1.63607	0.865080431598086	0.827021938828618	-0.0929184	-0.6455	0.68238405901011	C3	0.779184848720246
RPS10	-1.80996	0.878979228448028	0.592536287738339	-0.107023	-0.272081	0.717545473273116	C3	0.838546600844762
RPS11	-1.96073	0.765907637040517	0.307657294667712	0.0873017110982693	0.129053162668636	0.670811661920749	C3	0.714244990585877
RPS14	0.224904566175137	1.27686761224021	0.822554296150345	-0.639158	-1.48055	-0.204614	C3	0.323667563043997
RPS16	-1.62013	1.32065712334728	0.645747271110328	-0.161044	-0.384995	0.199762359111312	C3	0.75490490490071
RPS17	-1.70501	0.591945775538443	0.372641061947936	-0.366848	-0.10062	1.20788705636052	C3	0.788710948001469
RPS18	-0.262716	1.51348556420463	0.821947524273376	-0.715535	-1.19424	-0.162945	C3	0.43324830596256
RPS2	-1.8568	0.81500822299066	0.822939321550329	0.0661543040323563	-0.235742	0.388438181871777	C3	0.69479796019521
RPS20	-1.9818	0.736895714553325	0.519324861123206	0.0406960670972919	0.233920941111762	0.450965062727717	C3	0.583024271537387
RPS21	0.167871168566683	1.35890707499334	0.663388423757629	-0.533063	-1.54547	-0.11163	C3	0.351347134716066
RPS25	0.0178510155335066	1.30745008816955	1.02083297175669	-1.01106	-1.07662	-0.258451	C3	0.345527951790918
RPS27	-1.14457	1.4873372381688	0.701227699081865	0.0377354986378139	-0.987836	-0.0938911	C3	0.625218590367121
RPS29	-1.95794	0.817490280190943	0.541867642190018	0.374981175155769	-0.0277634	0.251362981569962	C3	0.597770717546209
RPS4Y1	-1.74224	1.23861736031385	0.649790672197315	-0.048738	-0.0254944	-0.071936	C3	0.639705756169808
RPS6	-0.784059	1.36035585174331	1.06104055157822	-0.458311	-1.0914	-0.0876289	C3	0.524757866885974
RPS9	-0.771572	1.48477605365558	1.05395208170457	-0.737945	-0.6015	-0.427711	C3	0.470292086617602
RUFY1	-1.38597	-0.0481329	0.114468304588487	-0.436154	0.0617893372059874	1.69399685713694	C3	0.512549186319477
S100A9	-0.358736	1.6019293301911	-0.303356	0.724635181880663	-0.443151	-1.22132	C3	0.309961877691888
SEC14L1	-0.772047	-0.405664	-0.0310993	-0.619571	-0.130572	1.95895286718082	C3	0.410260002752639
SEC62	-1.40133	0.931834634597262	0.126787224485976	-0.0109231	-0.845249	1.1988811473204	C3	0.867982472621894
SECISBP2	-1.39787	-0.0305953	0.14551561960246	-0.459954	0.0672655976176708	1.67563864978605	C3	0.518271265401725
SEL1L3	-1.04031	1.78666501559922	-0.436517	-0.110824	-0.600978	0.401965822613676	C3	0.722750703688966
SERINC5	-1.53583	1.49118647463207	-0.396014	-0.204152	0.24756656670031	0.397241524181437	C3	0.718343119692675
SESN3	-1.04139	1.64068779752884	-0.380183	-0.444068	-0.541972	0.766926984668837	C3	0.766635769221127
SIPA1L1	-1.83821	0.581462167760497	-0.0357765	0.483985911481383	-0.195927	1.00446961360963	C3	0.724490888046466
SIPA1L3	-1.5634	1.43884967518227	0.0392518293222326	0.208377333965689	-0.526806	0.40372990227974	C3	0.849007181943087
SKAP2	-1.76934	0.466331145315322	-0.212157	0.271269529505023	0.00562129268283564	1.2382779140808	C3	0.626010296804189
SLC12A6	-1.56843	0.781275836334881	-0.34033	0.0933911807114144	-0.279944	1.31404194445332	C3	0.858351525729789
SLC25A37	0.101448979371221	-0.225364	-0.533384	-0.54225	-0.749472	1.94901988153594	C3	0.340190544556336
SLC38A1	-1.27823	0.942463767949244	-0.991176	-0.0903314	0.217233980103321	1.20004266001574	C3	0.606190061628436
SMAP2	-1.54374	1.16138000261257	-0.30582	-0.304206	-0.0467599	1.03914286794969	C3	0.87982835240892
SNRK	-1.57741	0.456853671895464	-0.573383	0.170503050534599	0.135301234152248	1.38813449899802	C3	0.542275440536078
SNX2	-0.397583	0.91803579230955	-0.341293	0.391553389207355	-1.62074	1.05002499297514	C3	0.534857236133273
SNX29	-1.30628	1.60344151272269	-0.264569	-0.0817139	-0.543205	0.592329325943232	C3	0.830979685568317
SOD2	-0.50075	-0.558532	-0.208955	-0.0108241	-0.69754	1.97660077141184	C3	0.378533478904789
SORL1	-0.751566	0.293647045348753	-0.160683	-0.80174	-0.445604	1.86594530466877	C3	0.551628994949712
SPARC	-0.975883	0.137475852448811	-0.0358732	-1.0839	0.29521098304284	1.66297120470702	C3	0.475353299756975
SSBP2	-1.56504	1.22219738632291	-0.218676	-0.021737	-0.355865	0.939121559386277	C3	0.937692467399253
SSH2	-1.7733	1.02565238892228	-0.195054	0.252484688302754	-0.136258	0.826479417385312	C3	0.914578329981179
ST6GAL1	-1.80579	0.789899040581918	-0.210207	0.652109745953879	-0.203414	0.777405226012186	C3	0.704627991090636
STEAP1B	-1.88019	0.957762632316099	0.435489685487827	0.343880162578922	-0.267185	0.410238909195754	C3	0.772744781729173
STK17A	-0.70416	1.12705479995201	-0.633745	-0.615117	-0.614828	1.44079525596399	C3	0.658070528535172
STRBP	-1.44476	1.18156117789276	-0.320654	0.100627992648553	-0.560529	1.04375819627572	C3	0.904256539955881
STX7	-1.18496	0.723696249091147	-0.490555	0.571948395139778	-0.912835	1.29270732065966	C3	0.698375255809227
SUPT3H	-1.71719	1.20147187792568	-0.469676	0.468561227418531	0.388833780387666	0.128000283343216	C3	0.47201115115308
SWAP70	-0.431187	1.50482165855735	-0.378331	-0.193702	-1.30984	0.808239227671232	C3	0.598526599307898
TAPT1	-1.55251	1.26802969952834	-0.384591	0.104754045436889	-0.293898	0.858219653189944	C3	0.905546186508113
TBC1D1	-1.56897	0.814907893316686	-0.432221	0.637201261798844	-0.477345	1.02642839573374	C3	0.762794576307722
TBL1X	-1.86668	0.859761846339564	0.0720706072392839	0.203843118422979	-0.115323	0.846327253437545	C3	0.90254910604005
TBL1XR1	-1.98389	0.75885293084347	0.0891168953070345	0.284942871976428	0.28926998585207	0.561706570094585	C3	0.484181978366379
TC2N	-1.46963	1.09605991957247	-0.898454	0.34817796677584	0.0853235050687342	0.838521026701845	C3	0.633385401638322
TCF4	-1.49693	0.766336148881862	-0.401806	0.979682979639905	-0.644418	0.797135877270941	C3	0.633226932157637
TCL1A	0.246316802590573	1.29037823647151	-0.246661	-0.494501	-1.54938	0.753849976259552	C3	0.407994412524025
TGFBR2	-1.2684	1.55282073902494	-0.178321	-0.259857	-0.582193	0.735953448027068	C3	0.842515637305223
TLK1	-1.71697	0.353712074727146	-0.143065	-0.0696697	0.213672983197551	1.36232103695943	C3	0.559923520682398
TMCC1	-1.53444	0.17306345383399	-0.287276	0.113673234316397	-0.0516602	1.58663936269817	C3	0.547523974611053
TMEM131L	-1.75189	1.15132697355762	-0.331334	0.469136727833239	-0.0587689	0.521531134121875	C3	0.757188010732166
TMEM154	-1.15676	0.470669494853119	0.118517476312466	-0.156357	-0.890996	1.61493007774373	C3	0.711650093679817
TMEM156	-1.52339	1.24815835584062	-0.214381	0.14194781932167	-0.531444	0.879110725412831	C3	0.921344788472195
TMEM164	-1.23237	-0.511375	1.39121282564292	0.0859899475286287	-0.65457	0.921108106277657	C3	0.383433718815897
TMEM40	-1.42175	0.42129123683856	0.426265506780904	-0.688831	-0.189253	1.45228158628679	C3	0.681020738489599
TNFAIP8	-1.70648	1.19248011118279	0.178049548098671	0.17923292729782	-0.464695	0.621411708065787	C3	0.91351109116012
TOMM7	-1.1535	-0.422693	1.50820787833447	0.288513810715728	-0.854756	0.634223237385333	C3	0.369615015851587
TPD52	-1.02083	1.27853714169234	-0.388489	0.00724472822668369	-0.978574	1.10211501732179	C3	0.778235987851282
TPM4	-1.035	-0.606996	-0.0189999	-0.256997	0.0494352364436197	1.8685525839852	C3	0.365928980450228
TPT1	-1.39072	1.06478987981632	1.02496014963319	-0.0572521	-0.900705	0.258923079520076	C3	0.665123397467483
TREML1	-1.07552	-0.289159	0.306169923139473	-0.634073	-0.110644	1.80322426100204	C3	0.46020526345216
TSC22D1	-1.49296	1.17206483967896	0.12697499350794	-0.535036	-0.279437	1.00839431091684	C3	0.877157345561328
TUBA4A	-0.699588	0.101372342903505	0.459257005787964	-0.804588	-0.79252	1.73606786215811	C3	0.51864051361543
TUBB1	-1.08158	0.00503685610538272	0.227325163961359	-0.717421	-0.225789	1.79242974816251	C3	0.536024196624766
TXK	-1.21531	1.72367529871192	-0.639907	0.0170242197292602	-0.203159	0.317676896933465	C3	0.699953790624293
TXNIP	-1.73992	0.914345877385442	0.59521001546843	-0.292601	0.790643314947433	-0.267681	C3	0.393234543718664
TXNRD1	-1.83281	0.916015991069089	0.880052271481535	0.133449887392277	0.000278849272488436	-0.0969827	C3	0.544239318669939
UBA52	-1.77415	1.08396699221643	0.786763399354352	0.00166265140578743	-0.212789	0.11454835818571	C3	0.680787142268094
UBAC2	-1.79816	1.12326266715979	-0.307455	0.322320193975581	0.119443642353044	0.540584108994255	C3	0.732562367860404
UBE2E2	-1.82708	1.00335442033953	-0.138182	0.541621937782776	-0.146442	0.566724308318283	C3	0.769477406825529
UBE2H	-1.9619	0.747504157007146	0.0738056497126057	0.206199335197814	0.235164431118524	0.699226535877089	C3	0.596387674031315
UMAD1	-1.79884	0.75038362343948	-0.434809	0.548615581240211	0.0970139051103313	0.837639014652742	C3	0.519809798437338
UQCRB	-1.85207	0.684890760116444	1.02092998997708	0.220139271923591	-0.0971719	0.0232866156154323	C3	0.517769029146031
USP3-AS1	-1.80777	0.999356252306388	0.126178920723378	-0.3066	0.235151956418462	0.753682194410818	C3	0.800167578546454
VAV3	-1.85127	0.749615266836629	-0.283633	0.63908071766093	0.0240937249009745	0.722108659731249	C3	0.523055160894323
VMP1	-1.43408	-0.025643	-0.136488	0.263348736004766	-0.325155	1.6580217538161	C3	0.529549063863596
VPREB3	-0.429432	1.5885100572797	-0.127081	-0.219086	-1.38054	0.567624253003875	C3	0.581992179863929
VPS8	-1.75019	0.728452742320725	-0.530295	0.261269042903422	0.310952506787744	0.979810158206677	C3	0.49439240498157
WWOX	-1.83932	1.02968304280533	-0.12675	0.587017467689469	-0.0851155	0.434479927930692	C3	0.694280109084285
XPO6	-1.55326	0.391193955865778	-0.459387	0.174035313056592	-0.033105	1.48051999188318	C3	0.600612011440725
XYLT1	-1.93096	0.822414718873285	0.184454075960752	0.39303518078773	-0.0988437	0.629896558945324	C3	0.767509123505171
YBX3	-1.53706	1.10272877128636	0.0788204963489345	-0.386919	-0.332317	1.07474711810986	C3	0.909474317003291
YWHAH	-1.35213	0.0580998075174446	0.243919722397002	-0.715749	0.162696994476981	1.60315837667087	C3	0.524645563076355
ZCCHC7	-1.51232	1.04122654237733	-0.567458	0.499486736051736	-0.405719	0.94478700168258	C3	0.80168851674244
ZEB1	-1.5858	0.846993462943455	-0.719283	0.1094230607451	0.268722123899808	1.07994570918521	C3	0.6097980273618
ZFAS1	-1.63705	1.08065085367112	0.722832752549867	-0.697233	0.228262517029957	0.302539076338879	C3	0.632612038809492
ZHX2	-1.73443	1.16071087165816	-0.114142	0.239056977356247	-0.262221	0.711027316628482	C3	0.927290627415515
ZNF33A	-1.67308	0.527906326346592	-0.479562	0.437035201925129	-0.0369579	1.22465590505742	C3	0.583106557466249
ZNF609	-1.93545	0.995825378168925	0.0695605537657109	0.249116093249445	0.273728060936508	0.347215291037879	C3	0.593687129567495

## Sheet: Table S3
Table S3. Gene Ontology (GO) and Kyoto Encyclopedia of Genes and Genomes (KEGG) enrichment analyses of Mfuzz-derived temporal gene expression patterns in regulatory T cells.
ID	Pattern	Description	P value	Ratio	Enrichment Type
hsa04664	C2	Fc epsilon RI signaling pathway	1.09642019935831e-09	4.59183673469388	KEGG
hsa04062	C2	Chemokine signaling pathway	3.12404003611254e-09	7.6530612244898	KEGG
hsa04144	C2	Endocytosis	3.21349552542287e-09	8.92857142857143	KEGG
hsa04935	C2	Growth hormone synthesis, secretion and action	2.72177327283307e-08	5.61224489795918	KEGG
hsa04666	C2	Fc gamma R-mediated phagocytosis	8.7350197065891e-08	4.8469387755102	KEGG
hsa04070	C2	Phosphatidylinositol signaling system	3.83285698457032e-07	4.59183673469388	KEGG
hsa05211	C2	Renal cell carcinoma	4.57137031906739e-07	3.8265306122449	KEGG
hsa04670	C2	Leukocyte transendothelial migration	1.14989419535798e-06	4.8469387755102	KEGG
hsa04722...9	C2	Neurotrophin signaling pathway	1.95306016987948e-06	4.8469387755102	KEGG
hsa04919	C2	Thyroid hormone signaling pathway	2.52146009773789e-06	4.8469387755102	KEGG
hsa05167...11	C2	Kaposi sarcoma-associated herpesvirus infection	3.05424855698771e-06	6.37755102040816	KEGG
hsa04520	C2	Adherens junction	4.19565860814895e-06	4.08163265306122	KEGG
hsa05163...13	C2	Human cytomegalovirus infection	4.36174229473454e-06	6.88775510204082	KEGG
hsa05205...14	C2	Proteoglycans in cancer	6.31086974391577e-06	6.37755102040816	KEGG
hsa04810	C2	Regulation of actin cytoskeleton	7.16305615319123e-06	6.88775510204082	KEGG
hsa04380...16	C2	Osteoclast differentiation	7.50037321560397e-06	5.10204081632653	KEGG
hsa04662	C2	B cell receptor signaling pathway	1.43649098432907e-05	3.8265306122449	KEGG
hsa05135...18	C2	Yersinia infection	1.59452848546356e-05	4.8469387755102	KEGG
hsa04611	C2	Platelet activation	1.59521577538133e-05	4.59183673469388	KEGG
hsa04068...20	C2	FoxO signaling pathway	3.37038904105558e-05	4.59183673469388	KEGG
hsa03010...21	C1	Ribosome	8.56174451659918e-38	28.3783783783784	KEGG
hsa05171...22	C1	Coronavirus disease - COVID-19	1.51571961363096e-36	31.0810810810811	KEGG
hsa05415...23	C1	Diabetic cardiomyopathy	1.16441523774733e-05	9.45945945945946	KEGG
hsa05012...24	C1	Parkinson disease	1.70768300883197e-05	10.8108108108108	KEGG
hsa00190...25	C1	Oxidative phosphorylation	2.53281043775311e-05	7.43243243243243	KEGG
hsa04660...26	C1	T cell receptor signaling pathway	4.70565431439716e-05	6.75675675675676	KEGG
hsa05020...27	C1	Prion disease	8.92180452927935e-05	10.1351351351351	KEGG
hsa04932...28	C1	Non-alcoholic fatty liver disease	0.000381568502859793	6.75675675675676	KEGG
hsa05208...29	C1	Chemical carcinogenesis - reactive oxygen species	0.00055675141633573	8.10810810810811	KEGG
hsa04714...30	C1	Thermogenesis	0.000757177342123606	8.10810810810811	KEGG
hsa05022...31	C1	Pathways of neurodegeneration - multiple diseases	0.00166246500462251	12.1621621621622	KEGG
hsa05016...32	C1	Huntington disease	0.00282337383643077	8.78378378378378	KEGG
hsa05010...33	C1	Alzheimer disease	0.00310444271545974	10.1351351351351	KEGG
hsa04725	C1	Cholinergic synapse	0.00392231237918148	4.72972972972973	KEGG
hsa05014...35	C1	Amyotrophic lateral sclerosis	0.00491795776045272	9.45945945945946	KEGG
hsa04115	C1	p53 signaling pathway	0.00951087025950871	3.37837837837838	KEGG
hsa04064	C1	NF-kappa B signaling pathway	0.00963190642449378	4.05405405405405	KEGG
hsa04723...38	C1	Retrograde endocannabinoid signaling	0.0147486078178555	4.72972972972973	KEGG
hsa04658...39	C1	Th1 and Th2 cell differentiation	0.0223998686164272	3.37837837837838	KEGG
hsa04750	C1	Inflammatory mediator regulation of TRP channels	0.0284149494309607	3.37837837837838	KEGG
hsa00190...41	C5	Oxidative phosphorylation	2.24492467073084e-24	17.9190751445087	KEGG
hsa03010...42	C5	Ribosome	1.40110014053592e-23	19.0751445086705	KEGG
hsa05012...43	C5	Parkinson disease	4.8358772572266e-20	20.8092485549133	KEGG
hsa05171...44	C5	Coronavirus disease - COVID-19	5.58965543065456e-19	19.0751445086705	KEGG
hsa05020...45	C5	Prion disease	8.52964162236469e-18	19.6531791907514	KEGG
hsa05208...46	C5	Chemical carcinogenesis - reactive oxygen species	1.16258450415349e-17	17.9190751445087	KEGG
hsa05016...47	C5	Huntington disease	2.8361556422587e-16	19.6531791907514	KEGG
hsa05415...48	C5	Diabetic cardiomyopathy	5.16257216697498e-16	16.1849710982659	KEGG
hsa05014...49	C5	Amyotrophic lateral sclerosis	9.59113013088441e-15	20.2312138728324	KEGG
hsa04714...50	C5	Thermogenesis	1.84320834180312e-14	16.1849710982659	KEGG
hsa05010...51	C5	Alzheimer disease	2.69631306963994e-13	19.6531791907514	KEGG
hsa04932...52	C5	Non-alcoholic fatty liver disease	5.31991994712991e-13	12.7167630057803	KEGG
hsa05022...53	C5	Pathways of neurodegeneration - multiple diseases	1.01391183240429e-12	21.3872832369942	KEGG
hsa04260	C5	Cardiac muscle contraction	1.53462002714035e-07	6.9364161849711	KEGG
hsa03040	C5	Spliceosome	7.60390106299227e-06	9.2485549132948	KEGG
hsa03050	C5	Proteasome	0.000301930465885253	3.46820809248555	KEGG
hsa03060	C5	Protein export	0.000355729422632761	2.89017341040462	KEGG
hsa05170...58	C5	Human immunodeficiency virus 1 infection	0.000372825688663508	7.51445086705202	KEGG
hsa04141...59	C5	Protein processing in endoplasmic reticulum	0.000682377786241968	6.35838150289017	KEGG
hsa04723...60	C5	Retrograde endocannabinoid signaling	0.000861970160417558	5.78034682080925	KEGG
hsa04120	C3	Ubiquitin mediated proteolysis	1.37366424805453e-07	7.65765765765766	KEGG
hsa05225	C3	Hepatocellular carcinoma	3.81956959292935e-07	8.10810810810811	KEGG
hsa04722...63	C3	Neurotrophin signaling pathway	4.35761920576582e-07	6.75675675675676	KEGG
hsa04071	C3	Sphingolipid signaling pathway	5.41639382862796e-07	6.75675675675676	KEGG
hsa04010	C3	MAPK signaling pathway	8.35733265298632e-07	10.8108108108108	KEGG
hsa04012	C3	ErbB signaling pathway	1.9686269023844e-06	5.40540540540541	KEGG
hsa04660...67	C3	T cell receptor signaling pathway	3.01983964008268e-06	6.30630630630631	KEGG
hsa05220	C3	Chronic myeloid leukemia	4.20007191489583e-06	4.95495495495495	KEGG
hsa05166...69	C3	Human T-cell leukemia virus 1 infection	5.30315140133549e-06	8.55855855855856	KEGG
hsa05215	C3	Prostate cancer	4.36474675097759e-05	4.95495495495495	KEGG
hsa04218...71	C3	Cellular senescence	5.51774044872497e-05	6.30630630630631	KEGG
hsa04110	C3	Cell cycle	5.91683878554972e-05	6.30630630630631	KEGG
hsa05223	C3	Non-small cell lung cancer	0.000104861475671611	4.05405405405405	KEGG
hsa04926	C3	Relaxin signaling pathway	0.000135740116116502	5.40540540540541	KEGG
hsa05212	C3	Pancreatic cancer	0.000159269080583556	4.05405405405405	KEGG
hsa04068...76	C3	FoxO signaling pathway	0.000168724136780009	5.40540540540541	KEGG
hsa00310	C3	Lysine degradation	0.000206799994324299	3.6036036036036	KEGG
hsa01522	C3	Endocrine resistance	0.000236026349854077	4.5045045045045	KEGG
hsa05135...79	C3	Yersinia infection	0.000238937142571202	5.40540540540541	KEGG
hsa05205...80	C3	Proteoglycans in cancer	0.000265691506887573	6.75675675675676	KEGG
hsa04141...81	C4	Protein processing in endoplasmic reticulum	7.76589358041864e-08	7.50853242320819	KEGG
hsa04612	C4	Antigen processing and presentation	7.86781972891597e-08	5.11945392491468	KEGG
hsa04145	C4	Phagosome	9.8083830140254e-08	7.16723549488055	KEGG
hsa05169...84	C4	Epstein-Barr virus infection	1.1108003505929e-07	8.19112627986348	KEGG
hsa05012...85	C4	Parkinson disease	1.54586957743399e-07	9.55631399317406	KEGG
hsa05130	C4	Pathogenic Escherichia coli infection	4.09415226158399e-07	7.84982935153584	KEGG
hsa05416	C4	Viral myocarditis	5.68622066324974e-07	4.43686006825939	KEGG
hsa04659	C4	Th17 cell differentiation	8.11623260246103e-07	5.46075085324232	KEGG
hsa05135...89	C4	Yersinia infection	9.96457892655915e-07	6.14334470989761	KEGG
hsa05014...90	C4	Amyotrophic lateral sclerosis	1.21479863842222e-06	10.9215017064846	KEGG
hsa04658...91	C4	Th1 and Th2 cell differentiation	2.94307127853111e-06	4.77815699658703	KEGG
hsa05020...92	C4	Prion disease	2.94548521381646e-06	8.87372013651877	KEGG
hsa05170...93	C4	Human immunodeficiency virus 1 infection	3.52450131951642e-06	7.50853242320819	KEGG
hsa05168...94	C4	Herpes simplex virus 1 infection	3.84387446103121e-06	6.8259385665529	KEGG
hsa05166...95	C4	Human T-cell leukemia virus 1 infection	8.02580892299184e-06	7.50853242320819	KEGG
hsa05163...96	C4	Human cytomegalovirus infection	9.26095749202619e-06	7.50853242320819	KEGG
hsa05235	C4	PD-L1 expression and PD-1 checkpoint pathway in cancer	1.06364447966593e-05	4.43686006825939	KEGG
hsa05132	C4	Salmonella infection	1.56806174234127e-05	7.84982935153584	KEGG
hsa04660...99	C4	T cell receptor signaling pathway	1.67369137310301e-05	5.11945392491468	KEGG
hsa04218...100	C4	Cellular senescence	2.51598883538848e-05	5.80204778156997	KEGG
GO:0030099	C2	myeloid cell differentiation	1.67677126141064e-13	7.44047619047619	GO
GO:0002263	C2	cell activation involved in immune response	1.04666978914643e-12	5.95238095238095	GO
GO:0050900	C2	leukocyte migration	1.67927646800752e-12	6.8452380952381	GO
GO:0002366	C2	leukocyte activation involved in immune response	2.96755618921011e-12	5.80357142857143	GO
GO:0006898	C2	receptor-mediated endocytosis	2.02471478725086e-10	4.91071428571429	GO
GO:0002764...6	C2	immune response-regulating signaling pathway	4.65527532057146e-10	7.14285714285714	GO
GO:0002274	C2	myeloid leukocyte activation	6.25137453738314e-10	4.61309523809524	GO
GO:0002757...8	C2	immune response-activating signaling pathway	2.1999423903771e-09	6.69642857142857	GO
GO:0007264	C2	small GTPase mediated signal transduction	2.37011313135415e-09	6.8452380952381	GO
GO:0032868	C2	response to insulin	2.40378696434473e-09	4.76190476190476	GO
GO:0043299	C2	leukocyte degranulation	2.98502032527251e-09	2.5297619047619	GO
GO:0001819	C2	positive regulation of cytokine production	3.95148809775319e-09	6.8452380952381	GO
GO:0031623	C2	receptor internalization	4.84097714224805e-09	3.125	GO
GO:1901653...14	C2	cellular response to peptide	6.80019932347272e-09	5.65476190476191	GO
GO:0070663	C2	regulation of leukocyte proliferation	7.67239216279824e-09	4.61309523809524	GO
GO:0016197	C2	endosomal transport	8.20502041219593e-09	4.46428571428571	GO
GO:0006650	C2	glycerophospholipid metabolic process	8.28251333443282e-09	4.91071428571429	GO
GO:0030595	C2	leukocyte chemotaxis	9.49101638425658e-09	4.31547619047619	GO
GO:0002275	C2	myeloid cell activation involved in immune response	9.71058143654073e-09	2.67857142857143	GO
GO:0050853	C2	B cell receptor signaling pathway	1.01381431114085e-08	2.38095238095238	GO
GO:0002181...21	C1	cytoplasmic translation	1.06676025116098e-48	19.6428571428571	GO
GO:0050851	C1	antigen receptor-mediated signaling pathway	5.03312493733362e-12	8.48214285714286	GO
GO:0046631	C1	alpha-beta T cell activation	5.67439003638262e-12	8.03571428571429	GO
GO:0050852...24	C1	T cell receptor signaling pathway	1.63323657188178e-11	7.14285714285714	GO
GO:0042254...25	C1	ribosome biogenesis	5.1738863850925e-11	9.82142857142857	GO
GO:0042274	C1	ribosomal small subunit biogenesis	3.09562779741194e-10	5.80357142857143	GO
GO:0002768	C1	immune response-regulating cell surface receptor signaling pathway	1.06426206322475e-09	9.375	GO
GO:0030098	C1	lymphocyte differentiation	1.82615240755268e-09	10.2678571428571	GO
GO:0030217	C1	T cell differentiation	4.99593236580406e-09	8.48214285714286	GO
GO:0033077	C1	T cell differentiation in thymus	6.55017176953278e-09	4.91071428571429	GO
GO:0002429	C1	immune response-activating cell surface receptor signaling pathway	8.86983949860047e-09	8.48214285714286	GO
GO:1903131	C1	mononuclear cell differentiation	1.5778403484169e-08	10.2678571428571	GO
GO:0002764...33	C1	immune response-regulating signaling pathway	3.22165120987716e-08	10.2678571428571	GO
GO:1901798	C1	positive regulation of signal transduction by p53 class mediator	4.88101761856999e-08	3.125	GO
GO:0002757...35	C1	immune response-activating signaling pathway	5.37637941887683e-08	9.82142857142857	GO
GO:0006364	C1	rRNA processing	8.26650570399048e-08	6.69642857142857	GO
GO:0022618	C1	protein-RNA complex assembly	1.459540034435e-07	6.69642857142857	GO
GO:0071826	C1	protein-RNA complex organization	2.25237198904932e-07	6.69642857142857	GO
GO:0042273	C1	ribosomal large subunit biogenesis	2.84885567376573e-07	4.01785714285714	GO
GO:0033081	C1	regulation of T cell differentiation in thymus	6.28847476911663e-07	2.67857142857143	GO
GO:0002181...41	C5	cytoplasmic translation	1.49455372209561e-30	12.5461254612546	GO
GO:0006119	C5	oxidative phosphorylation	1.6847323182166e-23	10.3321033210332	GO
GO:0009060	C5	aerobic respiration	4.26881445820798e-21	10.7011070110701	GO
GO:0042773	C5	ATP synthesis coupled electron transport	5.22891001157322e-20	8.11808118081181	GO
GO:0042775	C5	mitochondrial ATP synthesis coupled electron transport	5.22891001157322e-20	8.11808118081181	GO
GO:0045333	C5	cellular respiration	1.61395027646775e-18	10.7011070110701	GO
GO:0019646	C5	aerobic electron transport chain	3.60150903717194e-18	7.38007380073801	GO
GO:0022904	C5	respiratory electron transport chain	4.60647366650483e-18	8.11808118081181	GO
GO:0042254...49	C5	ribosome biogenesis	8.02806197608899e-18	11.8081180811808	GO
GO:0008380...50	C5	RNA splicing	5.47792817412717e-17	13.6531365313653	GO
GO:0022900	C5	electron transport chain	8.72445556255281e-16	8.48708487084871	GO
GO:0000377...52	C5	RNA splicing, via transesterification reactions with bulged adenosine as nucleophile	9.61275981378619e-16	11.070110701107	GO
GO:0000398...53	C5	mRNA splicing, via spliceosome	9.61275981378619e-16	11.070110701107	GO
GO:0000375...54	C5	RNA splicing, via transesterification reactions	1.33107573332008e-15	11.070110701107	GO
GO:0015980	C5	energy derivation by oxidation of organic compounds	1.44285655639616e-15	11.070110701107	GO
GO:0009144	C5	purine nucleoside triphosphate metabolic process	3.54941501192711e-14	7.74907749077491	GO
GO:0046034	C5	ATP metabolic process	9.97465266466251e-14	7.01107011070111	GO
GO:0009205	C5	purine ribonucleoside triphosphate metabolic process	1.85982348338036e-13	7.38007380073801	GO
GO:0015986	C5	proton motive force-driven ATP synthesis	2.00953584888574e-13	5.53505535055351	GO
GO:0009141	C5	nucleoside triphosphate metabolic process	2.48128915549797e-13	7.74907749077491	GO
GO:0018105	C3	peptidyl-serine phosphorylation	1.96577259363319e-12	6.91144708423326	GO
GO:0018209	C3	peptidyl-serine modification	6.2868870458135e-12	6.91144708423326	GO
GO:2000114	C3	regulation of establishment of cell polarity	2.81241808846329e-09	1.9438444924406	GO
GO:0043161	C3	proteasome-mediated ubiquitin-dependent protein catabolic process	3.09654983504455e-09	7.55939524838013	GO
GO:0032878	C3	regulation of establishment or maintenance of cell polarity	9.44199713159552e-09	1.9438444924406	GO
GO:0000910	C3	cytokinesis	2.01441037973656e-07	4.1036717062635	GO
GO:0007064	C3	mitotic sister chromatid cohesion	5.93974298563096e-07	1.72786177105832	GO
GO:0007059	C3	chromosome segregation	7.38469077557695e-07	6.26349892008639	GO
GO:0071375	C3	cellular response to peptide hormone stimulus	7.75688756254127e-07	5.18358531317495	GO
GO:0043434	C3	response to peptide hormone	9.82511087247072e-07	6.26349892008639	GO
GO:0044772	C3	mitotic cell cycle phase transition	1.98428484189496e-06	6.47948164146868	GO
GO:1901653...72	C3	cellular response to peptide	2.06087992124652e-06	5.61555075593953	GO
GO:0006302	C3	double-strand break repair	2.30678182472911e-06	4.96760259179266	GO
GO:0032434	C3	regulation of proteasomal ubiquitin-dependent protein catabolic process	2.42708660801891e-06	3.23974082073434	GO
GO:0090398	C3	cellular senescence	3.01002442273485e-06	2.80777537796976	GO
GO:0032956	C3	regulation of actin cytoskeleton organization	3.36809503482886e-06	5.18358531317495	GO
GO:0032435	C3	negative regulation of proteasomal ubiquitin-dependent protein catabolic process	3.8992318083536e-06	1.72786177105832	GO
GO:0007015...78	C3	actin filament organization	4.4420129692754e-06	6.26349892008639	GO
GO:0031331	C3	positive regulation of cellular catabolic process	5.82215965334142e-06	5.61555075593953	GO
GO:0006892	C3	post-Golgi vesicle-mediated transport	7.56424545991011e-06	2.59179265658747	GO
GO:0002181...81	C4	cytoplasmic translation	4.70683277663542e-12	4.98915401301518	GO
GO:0008380...82	C4	RNA splicing	1.81726350246117e-10	8.24295010845987	GO
GO:0007159	C4	leukocyte cell-cell adhesion	2.59829079609425e-10	7.59219088937093	GO
GO:0007015...84	C4	actin filament organization	2.9264868640832e-10	8.02603036876356	GO
GO:0050852...85	C4	T cell receptor signaling pathway	3.53748184506769e-10	4.33839479392625	GO
GO:0043484	C4	regulation of RNA splicing	3.66243691788028e-09	4.55531453362256	GO
GO:1903039	C4	positive regulation of leukocyte cell-cell adhesion	4.2978657433498e-09	5.63991323210412	GO
GO:0022409	C4	positive regulation of cell-cell adhesion	6.99771731280643e-09	6.07375271149675	GO
GO:0016032...89	C4	viral process	8.05466017830816e-09	7.15835140997831	GO
GO:0006413	C4	translational initiation	8.09657359996155e-09	3.68763557483731	GO
GO:0045785	C4	positive regulation of cell adhesion	1.03092984827482e-08	7.59219088937093	GO
GO:0050870	C4	positive regulation of T cell activation	1.37024952056197e-08	5.2060737527115	GO
GO:0050863	C4	regulation of T cell activation	1.98326118265619e-08	6.50759219088937	GO
GO:0051251	C4	positive regulation of lymphocyte activation	4.67731752411098e-08	5.85683297180043	GO
GO:0001732	C4	formation of cytoplasmic translation initiation complex	4.69289937009162e-08	1.51843817787419	GO
GO:0000377...96	C4	RNA splicing, via transesterification reactions with bulged adenosine as nucleophile	5.2991005519852e-08	5.85683297180043	GO
GO:0000398...97	C4	mRNA splicing, via spliceosome	5.2991005519852e-08	5.85683297180043	GO
GO:0000375...98	C4	RNA splicing, via transesterification reactions	6.78005329154304e-08	5.85683297180043	GO
GO:1903037	C4	regulation of leukocyte cell-cell adhesion	7.57944889368002e-08	6.29067245119306	GO
GO:1900151	C4	regulation of nuclear-transcribed mRNA catabolic process, deadenylation-dependent decay	1.26752071068736e-07	1.7353579175705	GO

## Sheet: Table S4
Table S4. Kyoto Encyclopedia of Genes and Genomes enrichment analyses of Mfuzz-derived temporal gene expression patterns in T helper 17 cells.
ID	Pattern	Description	P value	Ratio
hsa04660...1	C1	T cell receptor signaling pathway	1.38350817880725e-09	8.29493087557604
hsa04720	C1	Long-term potentiation	9.29092654717735e-08	5.52995391705069
hsa04725	C1	Cholinergic synapse	1.25011575581723e-06	6.45161290322581
hsa04010	C1	MAPK signaling pathway	2.0133431873393e-06	10.5990783410138
hsa04919	C1	Thyroid hormone signaling pathway	2.30810844924153e-06	6.45161290322581
hsa04218...6	C1	Cellular senescence	9.94862561206448e-06	6.91244239631336
hsa04722	C1	Neurotrophin signaling pathway	1.01442565204333e-05	5.99078341013825
hsa04120	C1	Ubiquitin mediated proteolysis	1.38191835525889e-05	6.45161290322581
hsa05223	C1	Non-small cell lung cancer	1.3901554173696e-05	4.60829493087558
hsa05166...10	C1	Human T-cell leukemia virus 1 infection	1.45688506475574e-05	8.29493087557604
hsa05161	C1	Hepatitis B	1.56664295279624e-05	6.91244239631336
hsa04611	C1	Platelet activation	1.72903037348514e-05	5.99078341013825
hsa05214	C1	Glioma	1.99840639857965e-05	4.60829493087558
hsa05225	C1	Hepatocellular carcinoma	2.58755996569083e-05	6.91244239631336
hsa04928	C1	Parathyroid hormone synthesis, secretion and action	3.26909398468897e-05	5.52995391705069
hsa05215	C1	Prostate cancer	3.54067756938129e-05	5.06912442396313
hsa04012	C1	ErbB signaling pathway	5.94197254195121e-05	4.60829493087558
hsa05235...18	C1	PD-L1 expression and PD-1 checkpoint pathway in cancer	8.78758156688977e-05	4.60829493087558
hsa04062	C1	Chemokine signaling pathway	0.000111997830016463	6.91244239631336
hsa05220	C1	Chronic myeloid leukemia	0.000134004886979958	4.14746543778802
hsa04621	C4	NOD-like receptor signaling pathway	4.8807231018254e-10	19.1780821917808
hsa05164	C4	Influenza A	1.83198388287056e-09	17.8082191780822
hsa05168...23	C4	Herpes simplex virus 1 infection	3.415855085297e-09	17.8082191780822
hsa05160	C4	Hepatitis C	8.61183212092293e-08	15.0684931506849
hsa05169	C4	Epstein-Barr virus infection	1.26904869147566e-07	16.4383561643836
hsa05162...26	C4	Measles	2.43153252653203e-07	13.6986301369863
hsa03050...27	C4	Proteasome	2.25438859800584e-06	8.21917808219178
hsa05171...28	C4	Coronavirus disease - COVID-19	3.09339983056968e-05	13.6986301369863
hsa04612...29	C4	Antigen processing and presentation	0.000612723081697016	6.84931506849315
hsa05165	C4	Human papillomavirus infection	0.00199980140350029	12.3287671232877
hsa03250	C4	Viral life cycle - HIV-1	0.00211483559559849	5.47945205479452
hsa05170...32	C4	Human immunodeficiency virus 1 infection	0.00218802577841579	9.58904109589041
hsa04217	C4	Necroptosis	0.00229912113046515	8.21917808219178
hsa04623	C4	Cytosolic DNA-sensing pathway	0.00541642235361883	5.47945205479452
hsa05167...35	C4	Kaposi sarcoma-associated herpesvirus infection	0.00641684556454508	8.21917808219178
hsa05130...36	C4	Pathogenic Escherichia coli infection	0.00758001077019276	8.21917808219178
hsa04145...37	C4	Phagosome	0.0113836824551549	6.84931506849315
hsa05163...38	C4	Human cytomegalovirus infection	0.0124795051233732	8.21917808219178
hsa00240	C4	Pyrimidine metabolism	0.0131885839741426	4.10958904109589
hsa04622	C4	RIG-I-like receptor signaling pathway	0.0234264176274029	4.10958904109589
hsa03010...41	C2	Ribosome	5.96399683498137e-37	29.8507462686567
hsa05171...42	C2	Coronavirus disease - COVID-19	2.97563479887002e-32	30.5970149253731
hsa00190...43	C2	Oxidative phosphorylation	3.63317266768363e-11	12.6865671641791
hsa05020...44	C2	Prion disease	2.7723880956244e-10	16.4179104477612
hsa05415...45	C2	Diabetic cardiomyopathy	3.58105340468523e-10	14.1791044776119
hsa04714...46	C2	Thermogenesis	5.43739439106547e-10	14.9253731343284
hsa05012...47	C2	Parkinson disease	1.08711852333744e-09	15.6716417910448
hsa05208...48	C2	Chemical carcinogenesis - reactive oxygen species	2.02954983090851e-09	14.1791044776119
hsa05010...49	C2	Alzheimer disease	3.28413718053586e-08	17.1641791044776
hsa05016...50	C2	Huntington disease	6.73028760293008e-08	14.9253731343284
hsa04932...51	C2	Non-alcoholic fatty liver disease	1.42452962907861e-07	10.4477611940298
hsa05014...52	C2	Amyotrophic lateral sclerosis	2.68583428113403e-07	15.6716417910448
hsa05022...53	C2	Pathways of neurodegeneration - multiple diseases	3.82330757684075e-07	17.910447761194
hsa04660...54	C2	T cell receptor signaling pathway	0.000637374160318373	5.97014925373134
hsa04810	C2	Regulation of actin cytoskeleton	0.0010164724474567	8.2089552238806
hsa05100	C2	Bacterial invasion of epithelial cells	0.00135393008023472	4.47761194029851
hsa05135...57	C2	Yersinia infection	0.00142502793237849	5.97014925373134
hsa04723...58	C2	Retrograde endocannabinoid signaling	0.00231601443213455	5.97014925373134
hsa05235...59	C2	PD-L1 expression and PD-1 checkpoint pathway in cancer	0.00281710288153231	4.47761194029851
hsa04658	C2	Th1 and Th2 cell differentiation	0.00331990710724938	4.47761194029851
hsa04141...61	C5	Protein processing in endoplasmic reticulum	5.03565963100752e-08	11.3636363636364
hsa05012...62	C5	Parkinson disease	1.59399680655472e-07	13.6363636363636
hsa05014...63	C5	Amyotrophic lateral sclerosis	3.73446252668801e-06	14.3939393939394
hsa04612...64	C5	Antigen processing and presentation	3.88048834930169e-06	6.81818181818182
hsa05168...65	C5	Herpes simplex virus 1 infection	4.26606970774924e-06	9.84848484848485
hsa05020...66	C5	Prion disease	5.39193260274693e-06	12.1212121212121
hsa00190...67	C5	Oxidative phosphorylation	8.54711232440587e-06	8.33333333333333
hsa05415...68	C5	Diabetic cardiomyopathy	1.55899133011328e-05	9.84848484848485
hsa05022...69	C5	Pathways of neurodegeneration - multiple diseases	4.67668306136143e-05	15.1515151515152
hsa05016...70	C5	Huntington disease	8.48638962139919e-05	11.3636363636364
hsa04218...71	C5	Cellular senescence	0.000150258342657366	7.57575757575758
hsa05208...72	C5	Chemical carcinogenesis - reactive oxygen species	0.000193462957180713	9.09090909090909
hsa05010...73	C5	Alzheimer disease	0.000327436565747156	12.1212121212121
hsa05170...74	C5	Human immunodeficiency virus 1 infection	0.000439603389593833	8.33333333333333
hsa05163...75	C5	Human cytomegalovirus infection	0.000722795887975416	8.33333333333333
hsa04210	C5	Apoptosis	0.00123447202386649	6.06060606060606
hsa05134	C5	Legionellosis	0.00165606131275056	3.78787878787879
hsa05132...78	C5	Salmonella infection	0.0016959375602144	8.33333333333333
hsa04514	C5	Cell adhesion molecules	0.00327914384644855	6.06060606060606
hsa05130...80	C5	Pathogenic Escherichia coli infection	0.0041234766382874	6.81818181818182
hsa00190...81	C3	Oxidative phosphorylation	6.90108885358594e-10	20.3703703703704
hsa05012...82	C3	Parkinson disease	7.75055036227279e-10	25.9259259259259
hsa05014...83	C3	Amyotrophic lateral sclerosis	4.40288227307116e-08	25.9259259259259
hsa05020...84	C3	Prion disease	1.12160686873075e-07	22.2222222222222
hsa05022...85	C3	Pathways of neurodegeneration - multiple diseases	1.72887086372107e-07	27.7777777777778
hsa04714...86	C3	Thermogenesis	1.81518699568402e-07	20.3703703703704
hsa05016...87	C3	Huntington disease	3.79253845886965e-07	22.2222222222222
hsa05010...88	C3	Alzheimer disease	6.31533490626868e-07	24.0740740740741
hsa05415...89	C3	Diabetic cardiomyopathy	4.60437172704356e-06	16.6666666666667
hsa04932...90	C3	Non-alcoholic fatty liver disease	5.51331979673202e-06	14.8148148148148
hsa05208...91	C3	Chemical carcinogenesis - reactive oxygen species	1.05504364913353e-05	16.6666666666667
hsa04612...92	C3	Antigen processing and presentation	0.000148451079337048	9.25925925925926
hsa03050...93	C3	Proteasome	0.000190871538158613	7.40740740740741
hsa04530...94	C3	Tight junction	0.000664368157175964	11.1111111111111
hsa05132...95	C3	Salmonella infection	0.000944489960955552	12.962962962963
hsa04260	C3	Cardiac muscle contraction	0.00215053770714262	7.40740740740741
hsa04141...97	C3	Protein processing in endoplasmic reticulum	0.0043346198317843	9.25925925925926
hsa05170...98	C3	Human immunodeficiency virus 1 infection	0.010775870646984	9.25925925925926
hsa03040	C3	Spliceosome	0.0116147689292431	9.25925925925926
hsa04723...100	C3	Retrograde endocannabinoid signaling	0.0142962301868569	7.40740740740741
hsa05171...101	C6	Coronavirus disease - COVID-19	3.77395785280908e-27	23.4285714285714
hsa03010...102	C6	Ribosome	6.29694335717799e-27	20.5714285714286
hsa05235...103	C6	PD-L1 expression and PD-1 checkpoint pathway in cancer	8.7621528894889e-05	5.14285714285714
hsa05135...104	C6	Yersinia infection	0.0001173029732395	6.28571428571429
hsa05130...105	C6	Pathogenic Escherichia coli infection	0.000261338584733103	7.42857142857143
hsa00010	C6	Glycolysis / Gluconeogenesis	0.000413697778385024	4
hsa05132...107	C6	Salmonella infection	0.000621862759815206	8
hsa05166...108	C6	Human T-cell leukemia virus 1 infection	0.000672059176512331	7.42857142857143
hsa04660...109	C6	T cell receptor signaling pathway	0.000864985057846376	5.14285714285714
hsa04216	C6	Ferroptosis	0.00156609694339662	2.85714285714286
hsa04066	C6	HIF-1 signaling pathway	0.00182929335034396	4.57142857142857
hsa05221	C6	Acute myeloid leukemia	0.00259068799052506	3.42857142857143
hsa04141...113	C6	Protein processing in endoplasmic reticulum	0.00264390568983289	5.71428571428571
hsa01230	C6	Biosynthesis of amino acids	0.00423821001021911	3.42857142857143
hsa04145...115	C6	Phagosome	0.00529806600913619	5.14285714285714
hsa05163...116	C6	Human cytomegalovirus infection	0.00665745966685351	6.28571428571429
hsa04659	C6	Th17 cell differentiation	0.00692410644272197	4
hsa05167...118	C6	Kaposi sarcoma-associated herpesvirus infection	0.00692502153536662	5.71428571428571
hsa05162...119	C6	Measles	0.00763238770264372	4.57142857142857
hsa04530...120	C6	Tight junction	0.00811870435203789	5.14285714285714

## Sheet: Table S5
Table S5. Gene Ontology (GO) and Kyoto Encyclopedia of Genes and Genomes (KEGG) enrichment analyses of Mfuzz-derived temporal gene expression patterns in CD4⁺ and CD8⁺ T cells.
ID	Pattern	Description	P value	Ratio	Cell Type	Enrichment Type
hsa04068	C1	FoxO signaling pathway	7.73936e-05	6.11111	CD4+ T cells	KEGG
hsa04725	C1	Cholinergic synapse	0.000116425	5.55556	CD4+ T cells	KEGG
hsa04120	C1	Ubiquitin mediated proteolysis	0.000139639	6.11111	CD4+ T cells	KEGG
hsa04310	C1	Wnt signaling pathway	0.000209923	6.66667	CD4+ T cells	KEGG
hsa04915	C1	Estrogen signaling pathway	0.000509186	5.55556	CD4+ T cells	KEGG
hsa05014...15	C5	Amyotrophic lateral sclerosis	1.01797e-05	10.4247	CD4+ T cells	KEGG
hsa00190...16	C5	Oxidative phosphorylation	1.1061e-05	5.79151	CD4+ T cells	KEGG
hsa00010	C5	Glycolysis / Gluconeogenesis	2.14986e-05	3.861	CD4+ T cells	KEGG
hsa05415...19	C5	Diabetic cardiomyopathy	2.89826e-05	6.94981	CD4+ T cells	KEGG
hsa04141	C5	Protein processing in endoplasmic reticulum	3.48393e-05	6.17761	CD4+ T cells	KEGG
hsa04658	C3	Th1 and Th2 cell differentiation	4.36474e-07	9.78261	CD4+ T cells	KEGG
hsa04062...24	C3	Chemokine signaling pathway	6.27753e-07	13.0435	CD4+ T cells	KEGG
hsa04071	C3	Sphingolipid signaling pathway	4.32981e-06	9.78261	CD4+ T cells	KEGG
hsa04659	C3	Th17 cell differentiation	1.57875e-05	8.69565	CD4+ T cells	KEGG
hsa04912	C3	GnRH signaling pathway	4.68161e-05	7.6087	CD4+ T cells	KEGG
hsa04722	C2	Neurotrophin signaling pathway	2.96335e-05	6.75676	CD4+ T cells	KEGG
hsa04010	C2	MAPK signaling pathway	3.75972e-05	10.8108	CD4+ T cells	KEGG
hsa04621	C2	NOD-like receptor signaling pathway	7.13082e-05	8.10811	CD4+ T cells	KEGG
hsa04062...37	C2	Chemokine signaling pathway	8.72543e-05	8.10811	CD4+ T cells	KEGG
hsa04720	C2	Long-term potentiation	0.000116947	4.72973	CD4+ T cells	KEGG
hsa04612	C4	Antigen processing and presentation	1.77535e-10	11.215	CD4+ T cells	KEGG
hsa05012...42	C4	Parkinson disease	4.19875e-10	17.757	CD4+ T cells	KEGG
hsa00190...44	C4	Oxidative phosphorylation	7.45179e-07	10.2804	CD4+ T cells	KEGG
hsa05022	C4	Pathways of neurodegeneration - multiple diseases	1.00171e-06	18.6916	CD4+ T cells	KEGG
hsa05010	C4	Alzheimer disease	1.61402e-05	14.9533	CD4+ T cells	KEGG
GO:0032570	C6	Response to progesterone	2.17152e-25	25.9259	CD8+ T cells	GO
GO:0045616	C6	Regulation of keratinocyte differentiation	2.96321e-25	22.963	CD8+ T cells	GO
GO:0042532	C6	Negative regulation of tyrosine phosphorylation of STAT protein	0.000206392	8.14815	CD8+ T cells	GO
hsa00030	C6	Pentose phosphate pathway	0.000222547	3.7037	CD8+ T cells	KEGG
hsa04142	C6	Lysosome	0.000371839	5.92593	CD8+ T cells	KEGG
GO:0046631	C4	Alpha-beta T cell activation	0.000629684	6.66667	CD8+ T cells	GO
GO:0097529	C4	Myeloid leukocyte migration	0.000704746	5.18519	CD8+ T cells	GO
GO:1902107	C4	Positive regulation of leukocyte differentiation	0.00101101	4.44444	CD8+ T cells	GO
hsa04062	C4	Chemokine signaling pathway	0.00128916	5.92593	CD8+ T cells	KEGG
GO:0051607	C1	Defense response to virus	0.00132259	4.44444	CD8+ T cells	GO
GO:0048525	C1	Negative regulation of viral process	8.20604e-59	44.3478	CD8+ T cells	GO
GO:0045071	C1	Negative regulation of viral genome replication	9.53279e-51	44.3478	CD8+ T cells	GO
hsa04621	C1	NOD-like receptor signaling pathway	0.00332691	4.34783	CD8+ T cells	KEGG
GO:0045088	C2	Regulation of innate immune response	0.00703234	3.47826	CD8+ T cells	GO
GO:0045824	C2	Negative regulation of innate immune response	0.00892451	5.21739	CD8+ T cells	GO
hsa04650	C2	Natural killer cell mediated cytotoxicity	0.0115167	3.47826	CD8+ T cells	KEGG
hsa04623	C2	Cytosolic DNA-sensing pathway	0.0119452	2.6087	CD8+ T cells	KEGG
hsa04662	C3	B cell receptor signaling pathway	0.0161159	5.21739	CD8+ T cells	KEGG
GO:0070229	C3	Negative regulation of lymphocyte apoptotic process	0.0261373	3.47826	CD8+ T cells	GO
hsa04659	C3	Th17 cell differentiation	0.0278224	6.08696	CD8+ T cells	KEGG
GO:0018105	C3	Peptidyl-serine phosphorylation and modification	4.9394e-15	9.80392	CD8+ T cells	GO
hsa04068	C3	FoxO signaling pathway	1.73779e-06	5.09804	CD8+ T cells	KEGG
hsa04917	C3	Prolactin signaling pathway	2.5559e-06	5.4902	CD8+ T cells	KEGG
GO:0030217	C5	T cell differentiation	2.73732e-06	4.31373	CD8+ T cells	GO
GO:0050863	C5	Regulation of T cell activation	2.86068e-06	6.27451	CD8+ T cells	GO
GO:1902105	C5	Regulation of leukocyte differentiation	5.11122e-06	9.41176	CD8+ T cells	GO
GO:0033077	C5	T cell differentiation in thymus	5.2918e-06	5.88235	CD8+ T cells	GO
GO:0030098	C5	Lymphocyte differentiation	5.97201e-06	5.4902	CD8+ T cells	GO
hsa04071	C5	Sphingolipid signaling pathway	1.14761e-05	6.27451	CD8+ T cells	KEGG

## Sheet: Table S6
Table S6. Kyoto Encyclopedia of Genes and Genomes enrichment analyses of differentially expressed genes in natural killer cell subtypes (NK1-NK3).
ID	Subtypes	Description	P value	Ratio
hsa03010...1	NK1	Ribosome	4.07681345133232e-11	20.8955223880597
hsa05171...2	NK1	Coronavirus disease - COVID-19	3.03698040653033e-09	20.8955223880597
hsa04650	NK1	Natural killer cell mediated cytotoxicity	8.66731893577045e-07	13.4328358208955
hsa04145	NK1	Phagosome	3.61959114200072e-06	13.4328358208955
hsa05012	NK1	Parkinson disease	7.06311604608424e-06	16.4179104477612
hsa05416	NK1	Viral myocarditis	1.63588164549824e-05	8.95522388059701
hsa05415	NK1	Diabetic cardiomyopathy	2.82705785304872e-05	13.4328358208955
hsa04612...8	NK1	Antigen processing and presentation	3.78523836812101e-05	8.95522388059701
hsa05020	NK1	Prion disease	5.43067076283673e-05	14.9253731343284
hsa04714	NK1	Thermogenesis	8.21564438384138e-05	13.4328358208955
hsa00190	NK1	Oxidative phosphorylation	9.53264805497458e-05	10.4477611940298
hsa05131	NK1	Shigellosis	0.0001319163496929	13.4328358208955
hsa05330...13	NK1	Allograft rejection	0.000230883187245154	5.97014925373134
hsa04670	NK1	Leukocyte transendothelial migration	0.000279337097363079	8.95522388059701
hsa04940...15	NK1	Type I diabetes mellitus	0.00037001479896554	5.97014925373134
hsa05332...16	NK1	Graft-versus-host disease	0.000403732789287829	5.97014925373134
hsa04810	NK1	Regulation of actin cytoskeleton	0.000428452176592026	11.9402985074627
hsa05014	NK1	Amyotrophic lateral sclerosis	0.000570932168806405	14.9253731343284
hsa04520	NK1	Adherens junction	0.00077704808964553	7.46268656716418
hsa05418	NK1	Fluid shear stress and atherosclerosis	0.000791747420039562	8.95522388059701
hsa04662	NK2	B cell receptor signaling pathway	4.75779291113049e-06	14.2857142857143
hsa04625	NK2	C-type lectin receptor signaling pathway	1.09183356018889e-05	14.2857142857143
hsa04664	NK2	Fc epsilon RI signaling pathway	1.99912308249697e-05	11.9047619047619
hsa04660...24	NK2	T cell receptor signaling pathway	2.57825413184113e-05	14.2857142857143
hsa03083	NK2	Polycomb repressive complex	4.90981776052946e-05	11.9047619047619
hsa05321	NK2	Inflammatory bowel disease	0.000291299655381501	9.52380952380952
hsa04611	NK2	Platelet activation	0.000353557295406966	11.9047619047619
hsa01521	NK2	EGFR tyrosine kinase inhibitor resistance	0.000608236651713707	9.52380952380952
hsa04380	NK2	Osteoclast differentiation	0.00063214157202922	11.9047619047619
hsa04072	NK2	Phospholipase D signaling pathway	0.000761912728644055	11.9047619047619
hsa04012	NK2	ErbB signaling pathway	0.000799460833185572	9.52380952380952
hsa04014	NK2	Ras signaling pathway	0.000991448717066043	14.2857142857143
hsa04658...33	NK2	Th1 and Th2 cell differentiation	0.00107224175279582	9.52380952380952
hsa04666	NK2	Fc gamma R-mediated phagocytosis	0.00135332637869206	9.52380952380952
hsa04933	NK2	AGE-RAGE signaling pathway in diabetic complications	0.00145747758846273	9.52380952380952
hsa04613	NK2	Neutrophil extracellular trap formation	0.00240749393099525	11.9047619047619
hsa05167	NK2	Kaposi sarcoma-associated herpesvirus infection	0.00257459923672219	11.9047619047619
hsa04919	NK2	Thyroid hormone signaling pathway	0.0029106400261353	9.52380952380952
hsa04935	NK2	Growth hormone synthesis, secretion and action	0.0029106400261353	9.52380952380952
hsa04510	NK2	Focal adhesion	0.00299724249383141	11.9047619047619
hsa04640	NK3	Hematopoietic cell lineage	2.95270123269718e-12	20
hsa03010...42	NK3	Ribosome	2.32453994703801e-08	18.3333333333333
hsa05340	NK3	Primary immunodeficiency	2.15053231091752e-07	10
hsa05171...44	NK3	Coronavirus disease - COVID-19	6.37584082428008e-07	18.3333333333333
hsa04612...45	NK3	Antigen processing and presentation	1.36176032985166e-06	11.6666666666667
hsa04658...46	NK3	Th1 and Th2 cell differentiation	3.47516162163448e-06	11.6666666666667
hsa04659	NK3	Th17 cell differentiation	1.00171521587237e-05	11.6666666666667
hsa04514	NK3	Cell adhesion molecules	1.41847430488469e-05	13.3333333333333
hsa05169	NK3	Epstein-Barr virus infection	8.10016881491573e-05	13.3333333333333
hsa04660...50	NK3	T cell receptor signaling pathway	0.000199589868736556	10
hsa05323	NK3	Rheumatoid arthritis	0.000514549289018316	8.33333333333333
hsa05166	NK3	Human T-cell leukemia virus 1 infection	0.00091718463075908	11.6666666666667
hsa05310	NK3	Asthma	0.00141192861720853	5
hsa05140	NK3	Leishmaniasis	0.00222805058946512	6.66666666666667
hsa05330...55	NK3	Allograft rejection	0.00251247075649962	5
hsa04940...56	NK3	Type I diabetes mellitus	0.00355166738697353	5
hsa05235	NK3	PD-L1 expression and PD-1 checkpoint pathway in cancer	0.00357838180007982	6.66666666666667
hsa05332...58	NK3	Graft-versus-host disease	0.00378651238887408	5
hsa04672	NK3	Intestinal immune network for IgA production	0.00510200708477931	5
hsa05142	NK3	Chagas disease	0.00578763563293937	6.66666666666667

## Sheet: Table S7
Table S7. Gene Ontology (GO) and Kyoto Encyclopedia of Genes and Genomes (KEGG) enrichment analyses of Mfuzz-derived temporal gene expression patterns in natural killer cell subtypes 2 and 3 (NK2 and NK3).
ID	Pattern	Description	P value	Ratio	Enrihcment Type	Cell Type
GO:0002181...1	C1	cytoplasmic translation	7.8499e-29	14.4231	GO	NK2
GO:0001906	C1	cell killing	3.70109e-09	7.69231	GO	NK2
GO:0042254	C1	ribosome biogenesis	3.72026e-09	9.13462	GO	NK2
GO:0002478	C1	antigen processing and presentation of exogenous peptide antigen	1.08217e-08	3.84615	GO	NK2
GO:0002443	C1	leukocyte mediated immunity	5.22382e-08	10.0962	GO	NK2
GO:0019884	C1	antigen processing and presentation of exogenous antigen	5.82885e-08	3.84615	GO	NK2
GO:0002757...7	C1	immune response-activating signaling pathway	6.72482e-08	10.0962	GO	NK2
GO:0002429...8	C1	immune response-activating cell surface receptor signaling pathway	9.36418e-08	8.17308	GO	NK2
GO:0002703	C1	regulation of leukocyte mediated immunity	1.17789e-07	7.21154	GO	NK2
GO:0042273	C1	ribosomal large subunit biogenesis	1.51988e-07	4.32692	GO	NK2
GO:0002764...11	C1	immune response-regulating signaling pathway	1.70506e-07	10.0962	GO	NK2
GO:0002768...12	C1	immune response-regulating cell surface receptor signaling pathway	3.10886e-07	8.17308	GO	NK2
GO:0022618	C1	protein-RNA complex assembly	3.6029e-07	6.73077	GO	NK2
GO:0001909	C1	leukocyte mediated cytotoxicity	4.39155e-07	5.28846	GO	NK2
GO:0071826	C1	protein-RNA complex organization	5.40036e-07	6.73077	GO	NK2
GO:0002449	C1	lymphocyte mediated immunity	7.34435e-07	8.17308	GO	NK2
GO:0002704	C1	negative regulation of leukocyte mediated immunity	8.949e-07	3.84615	GO	NK2
GO:0048002	C1	antigen processing and presentation of peptide antigen	1.11741e-06	3.84615	GO	NK2
GO:0001910	C1	regulation of leukocyte mediated cytotoxicity	1.14382e-06	4.32692	GO	NK2
GO:0006364	C1	rRNA processing	1.34325e-06	6.25	GO	NK2
GO:0018105	C3	peptidyl-serine phosphorylation	2.84307e-13	6.43478	GO	NK2
GO:0030098	C3	lymphocyte differentiation	4.82959e-13	7.82609	GO	NK2
GO:0018209	C3	peptidyl-serine modification	1.07495e-12	6.43478	GO	NK2
GO:0030217	C3	T cell differentiation	1.99802e-11	6.08696	GO	NK2
GO:1903131	C3	mononuclear cell differentiation	2.48968e-11	7.82609	GO	NK2
GO:1903706	C3	regulation of hemopoiesis	4.25922e-11	7.13043	GO	NK2
GO:1902105	C3	regulation of leukocyte differentiation	6.99939e-11	6.08696	GO	NK2
GO:0050851	C3	antigen receptor-mediated signaling pathway	8.07778e-10	4.52174	GO	NK2
GO:0030099	C3	myeloid cell differentiation	1.35784e-09	6.78261	GO	NK2
GO:0051056	C3	regulation of small GTPase mediated signal transduction	2.1529e-09	5.3913	GO	NK2
GO:0048872	C3	homeostasis of number of cells	2.96583e-09	5.56522	GO	NK2
GO:0002764...32	C3	immune response-regulating signaling pathway	3.14004e-09	7.30435	GO	NK2
GO:0002757...33	C3	immune response-activating signaling pathway	6.23544e-09	6.95652	GO	NK2
GO:0002768...34	C3	immune response-regulating cell surface receptor signaling pathway	7.53787e-09	5.73913	GO	NK2
GO:0016358	C3	dendrite development	1.24914e-08	4.52174	GO	NK2
GO:0002429...36	C3	immune response-activating cell surface receptor signaling pathway	1.29511e-08	5.3913	GO	NK2
GO:0007264	C3	small GTPase mediated signal transduction	1.77419e-08	6.95652	GO	NK2
GO:0033077	C3	T cell differentiation in thymus	5.25365e-08	2.6087	GO	NK2
GO:0043087	C3	regulation of GTPase activity	7.61284e-08	5.04348	GO	NK2
GO:0042113	C3	B cell activation	1.21959e-07	4.69565	GO	NK2
GO:0002181...41	C4	cytoplasmic translation	1.85284e-48	8.32266	GO	NK2
GO:0006119	C4	oxidative phosphorylation	6.97473e-25	5.50576	GO	NK2
GO:0009060	C4	aerobic respiration	4.93257e-23	6.01793	GO	NK2
GO:0042773	C4	ATP synthesis coupled electron transport	5.76081e-20	4.09731	GO	NK2
GO:0042775	C4	mitochondrial ATP synthesis coupled electron transport	5.76081e-20	4.09731	GO	NK2
GO:0045333	C4	cellular respiration	8.79321e-20	6.14597	GO	NK2
GO:0019646	C4	aerobic electron transport chain	5.40655e-18	3.71319	GO	NK2
GO:0022904	C4	respiratory electron transport chain	3.65653e-17	4.09731	GO	NK2
GO:1902600	C4	proton transmembrane transport	4.73472e-17	4.60948	GO	NK2
GO:0015980	C4	energy derivation by oxidation of organic compounds	8.12257e-16	6.53009	GO	NK2
GO:0015986	C4	proton motive force-driven ATP synthesis	2.2121e-15	3.07298	GO	NK2
GO:0006754	C4	ATP biosynthetic process	5.4475e-15	3.45711	GO	NK2
GO:0046034	C4	ATP metabolic process	6.11394e-15	3.96927	GO	NK2
GO:0009144	C4	purine nucleoside triphosphate metabolic process	8.57637e-15	4.35339	GO	NK2
GO:0009206	C4	purine ribonucleoside triphosphate biosynthetic process	1.07306e-14	3.58515	GO	NK2
GO:0009145	C4	purine nucleoside triphosphate biosynthetic process	1.36755e-14	3.58515	GO	NK2
GO:0009205	C4	purine ribonucleoside triphosphate metabolic process	1.7383e-14	4.22535	GO	NK2
GO:0022900	C4	electron transport chain	4.37075e-14	4.35339	GO	NK2
GO:0009201	C4	ribonucleoside triphosphate biosynthetic process	4.41177e-14	3.58515	GO	NK2
GO:0009199	C4	ribonucleoside triphosphate metabolic process	6.29454e-14	4.22535	GO	NK2
GO:0051607	C2	defense response to virus	6.89419e-23	9.44444	GO	NK2
GO:0140546	C2	defense response to symbiont	7.92257e-23	9.44444	GO	NK2
GO:0009615	C2	response to virus	4.69297e-22	10.5556	GO	NK2
GO:0045088	C2	regulation of innate immune response	8.41611e-15	8.51852	GO	NK2
GO:0045089	C2	positive regulation of innate immune response	9.64505e-13	7.03704	GO	NK2
GO:0045069	C2	regulation of viral genome replication	2.55475e-12	3.51852	GO	NK2
GO:0002218	C2	activation of innate immune response	3.89902e-12	6.11111	GO	NK2
GO:0002833	C2	positive regulation of response to biotic stimulus	9.07104e-12	7.03704	GO	NK2
GO:0050792	C2	regulation of viral process	1.40843e-11	4.62963	GO	NK2
GO:0016032	C2	viral process	1.82818e-11	7.59259	GO	NK2
GO:0002757...71	C2	immune response-activating signaling pathway	2.36345e-11	7.96296	GO	NK2
GO:0045071	C2	negative regulation of viral genome replication	2.4161e-11	2.77778	GO	NK2
GO:0034340	C2	response to type I interferon	5.77027e-11	3.33333	GO	NK2
GO:1903900	C2	regulation of viral life cycle	1.23099e-10	4.07407	GO	NK2
GO:0048525	C2	negative regulation of viral process	1.24662e-10	3.33333	GO	NK2
GO:0002764...76	C2	immune response-regulating signaling pathway	1.40182e-10	7.96296	GO	NK2
GO:0019079	C2	viral genome replication	1.47861e-10	3.88889	GO	NK2
GO:0071357	C2	cellular response to type I interferon	1.60076e-10	3.14815	GO	NK2
GO:0060338	C2	regulation of type I interferon-mediated signaling pathway	1.72367e-10	2.40741	GO	NK2
GO:0140888	C2	interferon-mediated signaling pathway	1.81993e-10	3.51852	GO	NK2
hsa03010...1	C1	Ribosome	2.56921e-22	21.4815	KEGG	NK2
hsa05171...2	C1	Coronavirus disease - COVID-19	2.89566e-18	21.4815	KEGG	NK2
hsa05168...3	C1	Herpes simplex virus 1 infection	5.48047e-06	9.62963	KEGG	NK2
hsa05332	C1	Graft-versus-host disease	5.77866e-06	5.18519	KEGG	NK2
hsa05330	C1	Allograft rejection	2.95528e-05	4.44444	KEGG	NK2
hsa04932...6	C1	Non-alcoholic fatty liver disease	3.57404e-05	8.14815	KEGG	NK2
hsa04612...7	C1	Antigen processing and presentation	3.84336e-05	5.92593	KEGG	NK2
hsa04940	C1	Type I diabetes mellitus	5.99328e-05	4.44444	KEGG	NK2
hsa00190...9	C1	Oxidative phosphorylation	6.15951e-05	7.40741	KEGG	NK2
hsa05415...10	C1	Diabetic cardiomyopathy	9.14783e-05	8.88889	KEGG	NK2
hsa05020...11	C1	Prion disease	0.00011957	10.3704	KEGG	NK2
hsa05170...12	C1	Human immunodeficiency virus 1 infection	0.000131721	8.88889	KEGG	NK2
hsa05320	C1	Autoimmune thyroid disease	0.000192687	4.44444	KEGG	NK2
hsa05012...14	C1	Parkinson disease	0.000339521	9.62963	KEGG	NK2
hsa05014...15	C1	Amyotrophic lateral sclerosis	0.000730881	11.1111	KEGG	NK2
hsa04145...16	C1	Phagosome	0.000902219	6.66667	KEGG	NK2
hsa05022...17	C1	Pathways of neurodegeneration - multiple diseases	0.00151446	12.5926	KEGG	NK2
hsa03040	C1	Spliceosome	0.0022464	7.40741	KEGG	NK2
hsa05208...19	C1	Chemical carcinogenesis - reactive oxygen species	0.00311532	7.40741	KEGG	NK2
hsa05010...20	C1	Alzheimer disease	0.00342012	10.3704	KEGG	NK2
hsa04660	C3	T cell receptor signaling pathway	3.35455e-13	8.47458	KEGG	NK2
hsa04662	C3	B cell receptor signaling pathway	1.39914e-09	6.10169	KEGG	NK2
hsa04218	C3	Cellular senescence	8.82644e-08	7.11864	KEGG	NK2
hsa04012	C3	ErbB signaling pathway	1.96962e-07	5.08475	KEGG	NK2
hsa04625	C3	C-type lectin receptor signaling pathway	5.28418e-07	5.42373	KEGG	NK2
hsa05167...26	C3	Kaposi sarcoma-associated herpesvirus infection	9.7246e-07	7.45763	KEGG	NK2
hsa05225	C3	Hepatocellular carcinoma	1.46486e-06	6.77966	KEGG	NK2
hsa05163	C3	Human cytomegalovirus infection	3.04368e-06	7.79661	KEGG	NK2
hsa04010	C3	MAPK signaling pathway	4.4641e-06	9.15254	KEGG	NK2
hsa05135...30	C3	Yersinia infection	4.87246e-06	5.76271	KEGG	NK2
hsa05417...31	C3	Lipid and atherosclerosis	4.95764e-06	7.45763	KEGG	NK2
hsa05131	C3	Shigellosis	5.15083e-06	8.13559	KEGG	NK2
hsa04370	C3	VEGF signaling pathway	5.2154e-06	3.72881	KEGG	NK2
hsa04014	C3	Ras signaling pathway	7.29827e-06	7.79661	KEGG	NK2
hsa04725	C3	Cholinergic synapse	9.77552e-06	5.08475	KEGG	NK2
hsa05235	C3	PD-L1 expression and PD-1 checkpoint pathway in cancer	1.14441e-05	4.40678	KEGG	NK2
hsa04728	C3	Dopaminergic synapse	1.14516e-05	5.42373	KEGG	NK2
hsa05170...38	C3	Human immunodeficiency virus 1 infection	1.35509e-05	7.11864	KEGG	NK2
hsa04722	C3	Neurotrophin signaling pathway	1.48328e-05	5.08475	KEGG	NK2
hsa01521	C3	EGFR tyrosine kinase inhibitor resistance	1.6847e-05	4.0678	KEGG	NK2
hsa03010...41	C4	Ribosome	6.49436e-25	10.5368	KEGG	NK2
hsa00190...42	C4	Oxidative phosphorylation	2.67342e-24	9.34394	KEGG	NK2
hsa05012...43	C4	Parkinson disease	7.70983e-23	12.7237	KEGG	NK2
hsa05171...44	C4	Coronavirus disease - COVID-19	5.59871e-20	11.1332	KEGG	NK2
hsa05014...45	C4	Amyotrophic lateral sclerosis	2.13865e-18	13.7177	KEGG	NK2
hsa05016	C4	Huntington disease	3.87068e-18	12.326	KEGG	NK2
hsa05020...47	C4	Prion disease	5.47145e-18	11.5308	KEGG	NK2
hsa05208...48	C4	Chemical carcinogenesis - reactive oxygen species	1.30095e-14	9.34394	KEGG	NK2
hsa05022...49	C4	Pathways of neurodegeneration - multiple diseases	2.39481e-14	14.5129	KEGG	NK2
hsa05415...50	C4	Diabetic cardiomyopathy	2.45221e-14	8.74751	KEGG	NK2
hsa04932...51	C4	Non-alcoholic fatty liver disease	7.63663e-13	7.15706	KEGG	NK2
hsa04714	C4	Thermogenesis	9.30774e-13	8.94632	KEGG	NK2
hsa05010...53	C4	Alzheimer disease	1.04326e-11	11.7296	KEGG	NK2
hsa04141	C4	Protein processing in endoplasmic reticulum	5.06199e-11	6.95825	KEGG	NK2
hsa04145...55	C4	Phagosome	9.50395e-09	5.96421	KEGG	NK2
hsa05110	C4	Vibrio cholerae infection	1.27268e-07	2.98211	KEGG	NK2
hsa04612...57	C4	Antigen processing and presentation	1.49779e-07	3.77734	KEGG	NK2
hsa05132	C4	Salmonella infection	1.71625e-07	7.35586	KEGG	NK2
hsa04650	C4	Natural killer cell mediated cytotoxicity	2.08772e-07	4.97018	KEGG	NK2
hsa03050	C4	Proteasome	1.47369e-06	2.58449	KEGG	NK2
hsa05160	C2	Hepatitis C	2.88864e-08	7.69231	KEGG	NK2
hsa04621	C2	NOD-like receptor signaling pathway	1.34781e-07	8.05861	KEGG	NK2
hsa05162	C2	Measles	3.93353e-07	6.59341	KEGG	NK2
hsa05169	C2	Epstein-Barr virus infection	5.17543e-07	8.05861	KEGG	NK2
hsa05164	C2	Influenza A	2.41211e-06	6.95971	KEGG	NK2
hsa05161	C2	Hepatitis B	1.65085e-05	6.22711	KEGG	NK2
hsa05168...67	C2	Herpes simplex virus 1 infection	1.93428e-05	6.59341	KEGG	NK2
hsa05165	C2	Human papillomavirus infection	2.12781e-05	9.52381	KEGG	NK2
hsa05142	C2	Chagas disease	2.2173e-05	4.7619	KEGG	NK2
hsa05203	C2	Viral carcinogenesis	2.84811e-05	6.95971	KEGG	NK2
hsa04120	C2	Ubiquitin mediated proteolysis	4.49169e-05	5.49451	KEGG	NK2
hsa04062	C2	Chemokine signaling pathway	0.000141554	6.22711	KEGG	NK2
hsa04620	C2	Toll-like receptor signaling pathway	0.000175613	4.3956	KEGG	NK2
hsa05417...74	C2	Lipid and atherosclerosis	0.000182829	6.59341	KEGG	NK2
hsa03083	C2	Polycomb repressive complex	0.000291403	3.663	KEGG	NK2
hsa01522	C2	Endocrine resistance	0.000300707	4.0293	KEGG	NK2
hsa05167...77	C2	Kaposi sarcoma-associated herpesvirus infection	0.000522994	5.86081	KEGG	NK2
hsa04520	C2	Adherens junction	0.000731508	3.663	KEGG	NK2
hsa04720	C2	Long-term potentiation	0.0012452	2.9304	KEGG	NK2
hsa05135...80	C2	Yersinia infection	0.00150256	4.3956	KEGG	NK2
GO:0030098	C1	lymphocyte differentiation	4.13408e-12	8.40708	GO	NK3
GO:1903131	C1	mononuclear cell differentiation	1.23064e-10	8.40708	GO	NK3
GO:0030217	C1	T cell differentiation	3.4861e-10	6.41593	GO	NK3
GO:0018105	C1	peptidyl-serine phosphorylation	6.34106e-10	6.19469	GO	NK3
GO:0002757	C1	immune response-activating signaling pathway	1.06736e-09	7.9646	GO	NK3
GO:0002764	C1	immune response-regulating signaling pathway	1.34535e-09	8.18584	GO	NK3
GO:0018209	C1	peptidyl-serine modification	1.68636e-09	6.19469	GO	NK3
GO:0050863	C1	regulation of T cell activation	1.27025e-08	6.63717	GO	NK3
GO:1902105	C1	regulation of leukocyte differentiation	1.74615e-08	5.97345	GO	NK3
GO:0002768	C1	immune response-regulating cell surface receptor signaling pathway	2.18427e-08	6.19469	GO	NK3
GO:0050851	C1	antigen receptor-mediated signaling pathway	2.40669e-08	4.64602	GO	NK3
GO:0002429	C1	immune response-activating cell surface receptor signaling pathway	5.71117e-08	5.75221	GO	NK3
GO:0045580	C1	regulation of T cell differentiation	7.5931e-08	4.20354	GO	NK3
GO:1903706	C1	regulation of hemopoiesis	9.55071e-08	6.63717	GO	NK3
GO:1903037	C1	regulation of leukocyte cell-cell adhesion	1.75691e-07	6.19469	GO	NK3
GO:0045619	C1	regulation of lymphocyte differentiation	2.02549e-07	4.42478	GO	NK3
GO:0045785	C1	positive regulation of cell adhesion	2.22132e-07	7.07965	GO	NK3
GO:0007264	C1	small GTPase mediated signal transduction	3.35705e-07	7.07965	GO	NK3
GO:0007159	C1	leukocyte cell-cell adhesion	3.53028e-07	6.41593	GO	NK3
GO:0046631	C1	alpha-beta T cell activation	3.77617e-07	3.9823	GO	NK3
GO:0002181...21	C3	cytoplasmic translation	1.66343e-39	13.0303	GO	NK3
GO:0042254	C3	ribosome biogenesis	6.7168e-13	8.78788	GO	NK3
GO:0042274	C3	ribosomal small subunit biogenesis	3.07977e-12	5.15152	GO	NK3
GO:0006364	C3	rRNA processing	2.99792e-09	6.06061	GO	NK3
GO:0022618	C3	protein-RNA complex assembly	6.34454e-09	6.06061	GO	NK3
GO:0071826	C3	protein-RNA complex organization	1.1232e-08	6.06061	GO	NK3
GO:0009060...27	C3	aerobic respiration	1.21757e-08	5.45455	GO	NK3
GO:0042255	C3	ribosome assembly	1.28982e-08	3.33333	GO	NK3
GO:0000028	C3	ribosomal small subunit assembly	1.97513e-08	2.12121	GO	NK3
GO:0042776...30	C3	proton motive force-driven mitochondrial ATP synthesis	2.12731e-08	3.33333	GO	NK3
GO:0006754...31	C3	ATP biosynthetic process	2.61397e-08	3.93939	GO	NK3
GO:0016072	C3	rRNA metabolic process	4.51523e-08	6.06061	GO	NK3
GO:0006119...33	C3	oxidative phosphorylation	5.14376e-08	4.54545	GO	NK3
GO:0015986...34	C3	proton motive force-driven ATP synthesis	8.24179e-08	3.33333	GO	NK3
GO:0042273	C3	ribosomal large subunit biogenesis	8.24179e-08	3.33333	GO	NK3
GO:0009206...36	C3	purine ribonucleoside triphosphate biosynthetic process	9.03084e-08	3.93939	GO	NK3
GO:0009145...37	C3	purine nucleoside triphosphate biosynthetic process	1.00348e-07	3.93939	GO	NK3
GO:0009201...38	C3	ribonucleoside triphosphate biosynthetic process	1.67222e-07	3.93939	GO	NK3
GO:0045333...39	C3	cellular respiration	3.00571e-07	5.45455	GO	NK3
GO:0009142...40	C3	nucleoside triphosphate biosynthetic process	3.59311e-07	3.93939	GO	NK3
GO:0051607	C2	defense response to virus	1.13819e-24	11.4355	GO	NK3
GO:0009615	C2	response to virus	1.24404e-24	12.8954	GO	NK3
GO:0140546	C2	defense response to symbiont	1.29856e-24	11.4355	GO	NK3
GO:0045088	C2	regulation of innate immune response	1.64859e-13	9.24574	GO	NK3
GO:0045069	C2	regulation of viral genome replication	2.667e-13	4.37956	GO	NK3
GO:0016032	C2	viral process	1.2874e-12	9.00243	GO	NK3
GO:0050792	C2	regulation of viral process	2.17448e-12	5.59611	GO	NK3
GO:1903900	C2	regulation of viral life cycle	5.06284e-12	5.10949	GO	NK3
GO:0045071	C2	negative regulation of viral genome replication	8.38704e-12	3.40633	GO	NK3
GO:0002832	C2	negative regulation of response to biotic stimulus	9.89165e-11	4.86618	GO	NK3
GO:0048525	C2	negative regulation of viral process	1.58053e-10	3.89294	GO	NK3
GO:0019079	C2	viral genome replication	5.2421e-10	4.37956	GO	NK3
GO:0034340	C2	response to type I interferon	8.02642e-10	3.64964	GO	NK3
GO:0032479	C2	regulation of type I interferon production	1.45163e-09	4.13625	GO	NK3
GO:0032606	C2	type I interferon production	1.45163e-09	4.13625	GO	NK3
GO:0007059	C2	chromosome segregation	4.41654e-09	7.54258	GO	NK3
GO:0045089	C2	positive regulation of innate immune response	9.62933e-09	6.56934	GO	NK3
GO:0045824	C2	negative regulation of innate immune response	1.00922e-08	3.40633	GO	NK3
GO:0031348	C2	negative regulation of defense response	1.01239e-08	6.32603	GO	NK3
GO:0140888	C2	interferon-mediated signaling pathway	1.10997e-08	3.64964	GO	NK3
GO:0002181...61	C5	cytoplasmic translation	2.06245e-27	7.29537	GO	NK3
GO:0006119...62	C5	oxidative phosphorylation	1.27542e-11	4.27046	GO	NK3
GO:0009144	C5	purine nucleoside triphosphate metabolic process	1.7292e-10	4.27046	GO	NK3
GO:0009060...64	C5	aerobic respiration	2.05414e-10	4.62633	GO	NK3
GO:0009141	C5	nucleoside triphosphate metabolic process	2.45299e-10	4.4484	GO	NK3
GO:1902600	C5	proton transmembrane transport	4.13705e-10	4.09253	GO	NK3
GO:0046034	C5	ATP metabolic process	7.18746e-10	3.73665	GO	NK3
GO:0009206...68	C5	purine ribonucleoside triphosphate biosynthetic process	9.36311e-10	3.38078	GO	NK3
GO:0009145...69	C5	purine nucleoside triphosphate biosynthetic process	1.09291e-09	3.38078	GO	NK3
GO:0006754...70	C5	ATP biosynthetic process	1.15311e-09	3.20285	GO	NK3
GO:0009201...71	C5	ribonucleoside triphosphate biosynthetic process	2.30877e-09	3.38078	GO	NK3
GO:0009205	C5	purine ribonucleoside triphosphate metabolic process	2.64165e-09	3.91459	GO	NK3
GO:0015986...73	C5	proton motive force-driven ATP synthesis	5.68127e-09	2.66904	GO	NK3
GO:0009199	C5	ribonucleoside triphosphate metabolic process	5.92471e-09	3.91459	GO	NK3
GO:0009142...75	C5	nucleoside triphosphate biosynthetic process	7.0459e-09	3.38078	GO	NK3
GO:0045333...76	C5	cellular respiration	1.88087e-08	4.62633	GO	NK3
GO:0042773...77	C5	ATP synthesis coupled electron transport	5.50782e-08	2.84698	GO	NK3
GO:0042775...78	C5	mitochondrial ATP synthesis coupled electron transport	5.50782e-08	2.84698	GO	NK3
GO:1903320	C5	regulation of protein modification by small protein conjugation or removal	7.66112e-08	4.4484	GO	NK3
GO:0006605	C5	protein targeting	1.16869e-07	5.33808	GO	NK3
GO:0042773...81	C4	ATP synthesis coupled electron transport	2.64632e-18	6.76923	GO	NK3
GO:0042775...82	C4	mitochondrial ATP synthesis coupled electron transport	2.64632e-18	6.76923	GO	NK3
GO:0006119...83	C4	oxidative phosphorylation	6.38998e-18	7.69231	GO	NK3
GO:0019646	C4	aerobic electron transport chain	7.27767e-18	6.46154	GO	NK3
GO:0022904	C4	respiratory electron transport chain	2.19312e-16	6.76923	GO	NK3
GO:0009060...86	C4	aerobic respiration	7.16051e-16	8	GO	NK3
GO:0045333...87	C4	cellular respiration	1.50469e-14	8.30769	GO	NK3
GO:0022900	C4	electron transport chain	3.99811e-13	6.76923	GO	NK3
GO:0015980	C4	energy derivation by oxidation of organic compounds	1.1385e-12	8.92308	GO	NK3
GO:0006120	C4	mitochondrial electron transport, NADH to ubiquinone	4.84226e-11	3.69231	GO	NK3
GO:0042776...91	C4	proton motive force-driven mitochondrial ATP synthesis	1.01677e-10	4	GO	NK3
GO:0015986...92	C4	proton motive force-driven ATP synthesis	5.32581e-10	4	GO	NK3
GO:0008380	C4	RNA splicing	1.13889e-09	9.23077	GO	NK3
GO:0006754...94	C4	ATP biosynthetic process	2.32423e-09	4.30769	GO	NK3
GO:0000377	C4	RNA splicing, via transesterification reactions with bulged adenosine as nucleophile	3.67883e-09	7.38462	GO	NK3
GO:0000398	C4	mRNA splicing, via spliceosome	3.67883e-09	7.38462	GO	NK3
GO:0000375	C4	RNA splicing, via transesterification reactions	4.65626e-09	7.38462	GO	NK3
GO:0010257	C4	NADH dehydrogenase complex assembly	5.39901e-09	3.38462	GO	NK3
GO:0032981	C4	mitochondrial respiratory chain complex I assembly	5.39901e-09	3.38462	GO	NK3
GO:0009206...100	C4	purine ribonucleoside triphosphate biosynthetic process	9.042e-09	4.30769	GO	NK3
hsa04660	C1	T cell receptor signaling pathway	2.47614e-11	8.60656	KEGG	NK3
hsa04720	C1	Long-term potentiation	2.56679e-06	4.5082	KEGG	NK3
hsa05417	C1	Lipid and atherosclerosis	3.29188e-06	8.19672	KEGG	NK3
hsa04068	C1	FoxO signaling pathway	5.3514e-06	6.14754	KEGG	NK3
hsa04310	C1	Wnt signaling pathway	8.99836e-06	6.96721	KEGG	NK3
hsa04071	C1	Sphingolipid signaling pathway	9.04695e-06	5.7377	KEGG	NK3
hsa04218	C1	Cellular senescence	9.71036e-06	6.55738	KEGG	NK3
hsa04728	C1	Dopaminergic synapse	2.24722e-05	5.7377	KEGG	NK3
hsa04062	C1	Chemokine signaling pathway	3.50363e-05	6.96721	KEGG	NK3
hsa05135...10	C1	Yersinia infection	3.71308e-05	5.7377	KEGG	NK3
hsa05167...11	C1	Kaposi sarcoma-associated herpesvirus infection	4.26736e-05	6.96721	KEGG	NK3
hsa04010	C1	MAPK signaling pathway	4.43725e-05	9.01639	KEGG	NK3
hsa04120	C1	Ubiquitin mediated proteolysis	5.10519e-05	5.7377	KEGG	NK3
hsa04662	C1	B cell receptor signaling pathway	5.1661e-05	4.5082	KEGG	NK3
hsa04611	C1	Platelet activation	5.91216e-05	5.32787	KEGG	NK3
hsa04520...16	C1	Adherens junction	6.32858e-05	4.5082	KEGG	NK3
hsa05131	C1	Shigellosis	9.29143e-05	7.78689	KEGG	NK3
hsa05215...18	C1	Prostate cancer	0.000102586	4.5082	KEGG	NK3
hsa05170...19	C1	Human immunodeficiency virus 1 infection	0.000120665	6.96721	KEGG	NK3
hsa04933	C1	AGE-RAGE signaling pathway in diabetic complications	0.000134965	4.5082	KEGG	NK3
hsa03010...21	C3	Ribosome	7.38916e-32	21	KEGG	NK3
hsa05171...22	C3	Coronavirus disease - COVID-19	1.00196e-24	20.5	KEGG	NK3
hsa05012...23	C3	Parkinson disease	3.57239e-09	12.5	KEGG	NK3
hsa05020...24	C3	Prion disease	2.76852e-08	12	KEGG	NK3
hsa05016...25	C3	Huntington disease	2.32871e-07	12	KEGG	NK3
hsa00190...26	C3	Oxidative phosphorylation	7.09767e-07	7.5	KEGG	NK3
hsa05010...27	C3	Alzheimer disease	1.33036e-05	12	KEGG	NK3
hsa05022...28	C3	Pathways of neurodegeneration - multiple diseases	2.03111e-05	13.5	KEGG	NK3
hsa05208...29	C3	Chemical carcinogenesis - reactive oxygen species	2.19413e-05	8.5	KEGG	NK3
hsa05415...30	C3	Diabetic cardiomyopathy	2.32058e-05	8	KEGG	NK3
hsa05211	C3	Renal cell carcinoma	3.32727e-05	4.5	KEGG	NK3
hsa04714...32	C3	Thermogenesis	3.42556e-05	8.5	KEGG	NK3
hsa05014...33	C3	Amyotrophic lateral sclerosis	5.27343e-05	11	KEGG	NK3
hsa04932...34	C3	Non-alcoholic fatty liver disease	7.54394e-05	6.5	KEGG	NK3
hsa03050...35	C3	Proteasome	8.54222e-05	3.5	KEGG	NK3
hsa05166...36	C3	Human T-cell leukemia virus 1 infection	0.000760411	7	KEGG	NK3
hsa04144	C3	Endocytosis	0.000820766	7.5	KEGG	NK3
hsa04061	C3	Viral protein interaction with cytokine and cytokine receptor	0.00231027	4	KEGG	NK3
hsa04612...39	C3	Antigen processing and presentation	0.00278616	3.5	KEGG	NK3
hsa05332	C3	Graft-versus-host disease	0.00381455	2.5	KEGG	NK3
hsa04621	C2	NOD-like receptor signaling pathway	2.28302e-07	8.8785	KEGG	NK3
hsa05160	C2	Hepatitis C	2.10677e-06	7.47664	KEGG	NK3
hsa05164	C2	Influenza A	2.70204e-05	7.00935	KEGG	NK3
hsa05162	C2	Measles	4.26539e-05	6.07477	KEGG	NK3
hsa03082	C2	ATP-dependent chromatin remodeling	0.000159108	5.14019	KEGG	NK3
hsa05203	C2	Viral carcinogenesis	0.000187747	7.00935	KEGG	NK3
hsa04217	C2	Necroptosis	0.000626689	5.60748	KEGG	NK3
hsa03250	C2	Viral life cycle - HIV-1	0.00103539	3.27103	KEGG	NK3
hsa05169	C2	Epstein-Barr virus infection	0.00180884	6.07477	KEGG	NK3
hsa05168	C2	Herpes simplex virus 1 infection	0.00202608	5.60748	KEGG	NK3
hsa05161	C2	Hepatitis B	0.00257722	5.14019	KEGG	NK3
hsa05215...52	C2	Prostate cancer	0.00309334	3.73832	KEGG	NK3
hsa03018	C2	RNA degradation	0.00327981	3.27103	KEGG	NK3
hsa04140	C2	Autophagy - animal	0.00340966	5.14019	KEGG	NK3
hsa05165	C2	Human papillomavirus infection	0.00412067	7.94393	KEGG	NK3
hsa00533	C2	Glycosaminoglycan biosynthesis - keratan sulfate	0.0045952	1.40187	KEGG	NK3
hsa04520...57	C2	Adherens junction	0.00859239	3.27103	KEGG	NK3
hsa05223	C2	Non-small cell lung cancer	0.00970614	2.80374	KEGG	NK3
hsa05167...59	C2	Kaposi sarcoma-associated herpesvirus infection	0.0101678	5.14019	KEGG	NK3
hsa05225	C2	Hepatocellular carcinoma	0.0102782	4.6729	KEGG	NK3
hsa03010...61	C5	Ribosome	2.15874e-14	9.41828	KEGG	NK3
hsa05171...62	C5	Coronavirus disease - COVID-19	7.41793e-13	10.5263	KEGG	NK3
hsa00190...63	C5	Oxidative phosphorylation	8.73351e-11	7.20222	KEGG	NK3
hsa05208...64	C5	Chemical carcinogenesis - reactive oxygen species	5.69716e-09	8.58726	KEGG	NK3
hsa05012...65	C5	Parkinson disease	9.30621e-09	9.41828	KEGG	NK3
hsa04141...66	C5	Protein processing in endoplasmic reticulum	1.06708e-08	7.20222	KEGG	NK3
hsa05415...67	C5	Diabetic cardiomyopathy	3.20616e-08	7.75623	KEGG	NK3
hsa05020...68	C5	Prion disease	6.09366e-08	9.14127	KEGG	NK3
hsa04650	C5	Natural killer cell mediated cytotoxicity	7.51843e-07	5.54017	KEGG	NK3
hsa04612...70	C5	Antigen processing and presentation	1.16261e-06	4.15512	KEGG	NK3
hsa04142	C5	Lysosome	2.80237e-06	5.26316	KEGG	NK3
hsa05014...72	C5	Amyotrophic lateral sclerosis	5.98763e-06	9.69529	KEGG	NK3
hsa05016...73	C5	Huntington disease	1.85608e-05	8.31025	KEGG	NK3
hsa04932...74	C5	Non-alcoholic fatty liver disease	3.20554e-05	5.26316	KEGG	NK3
hsa05135...75	C5	Yersinia infection	6.64894e-05	4.70914	KEGG	NK3
hsa04714...76	C5	Thermogenesis	0.000143413	6.37119	KEGG	NK3
hsa05132...77	C5	Salmonella infection	0.000147946	6.6482	KEGG	NK3
hsa05166...78	C5	Human T-cell leukemia virus 1 infection	0.000189911	6.09418	KEGG	NK3
hsa05152	C5	Tuberculosis	0.000237237	5.26316	KEGG	NK3
hsa05022...80	C5	Pathways of neurodegeneration - multiple diseases	0.000291651	10.2493	KEGG	NK3
hsa05012...81	C4	Parkinson disease	6.69036e-19	18.6869	KEGG	NK3
hsa05014...82	C4	Amyotrophic lateral sclerosis	1.09516e-16	20.202	KEGG	NK3
hsa00190...83	C4	Oxidative phosphorylation	6.02031e-16	12.6263	KEGG	NK3
hsa05020...84	C4	Prion disease	2.96094e-14	16.1616	KEGG	NK3
hsa05022...85	C4	Pathways of neurodegeneration - multiple diseases	3.71131e-14	21.2121	KEGG	NK3
hsa05016...86	C4	Huntington disease	1.18957e-13	16.6667	KEGG	NK3
hsa04932...87	C4	Non-alcoholic fatty liver disease	1.05512e-12	11.6162	KEGG	NK3
hsa04714...88	C4	Thermogenesis	2.39556e-11	13.1313	KEGG	NK3
hsa05010...89	C4	Alzheimer disease	6.87051e-11	16.6667	KEGG	NK3
hsa05415...90	C4	Diabetic cardiomyopathy	1.65328e-09	11.1111	KEGG	NK3
hsa05208...91	C4	Chemical carcinogenesis - reactive oxygen species	2.1361e-09	11.6162	KEGG	NK3
hsa04145	C4	Phagosome	1.3765e-07	8.58586	KEGG	NK3
hsa03050...93	C4	Proteasome	8.83534e-06	4.0404	KEGG	NK3
hsa05130	C4	Pathogenic Escherichia coli infection	1.81245e-05	8.08081	KEGG	NK3
hsa05170...95	C4	Human immunodeficiency virus 1 infection	3.28591e-05	8.08081	KEGG	NK3
hsa04141...96	C4	Protein processing in endoplasmic reticulum	4.03848e-05	7.07071	KEGG	NK3
hsa03040	C4	Spliceosome	0.000149079	7.57576	KEGG	NK3
hsa05110	C4	Vibrio cholerae infection	0.000157258	3.53535	KEGG	NK3
hsa04260	C4	Cardiac muscle contraction	0.000172684	4.54545	KEGG	NK3
hsa05132...100	C4	Salmonella infection	0.000229184	8.08081	KEGG	NK3

## Sheet: Table S8
Table S8. Gene Ontology (GO) and Kyoto Encyclopedia of Genes and Genomes (KEGG) enrichment analyses of Mfuzz-derived temporal gene expression patterns in B cells.
ID	Pattern	Description	P value	Ratio	Enrichment Type
GO:0018209	C1	peptidyl-serine modification	1.02638864426275e-09	6.14406779661017	GO
GO:0018105	C1	peptidyl-serine phosphorylation	1.67272620389866e-09	5.93220338983051	GO
GO:0007059	C1	chromosome segregation	3.16632539578259e-08	6.77966101694915	GO
GO:0050851...4	C1	antigen receptor-mediated signaling pathway	5.04450723630819e-08	4.44915254237288	GO
GO:0002757...5	C1	immune response-activating signaling pathway	1.2360835875583e-07	6.99152542372881	GO
GO:0140546	C3	defense response to symbiont	1.39321064642451e-29	26.4	GO
GO:0045088	C3	regulation of innate immune response	4.45740931904419e-18	20.8	GO
GO:0045071	C3	negative regulation of viral genome replication	2.8633842872577e-17	10.4	GO
GO:0048525	C3	negative regulation of viral process	4.43047786137421e-17	12	GO
GO:0050792	C3	regulation of viral process	5.16170069079614e-17	14.4	GO
GO:0019724	C4	B cell mediated immunity	1.10782340285756e-25	9.70149253731343	GO
GO:0002449	C4	lymphocyte mediated immunity	4.98089465553349e-25	12.1890547263682	GO
GO:0002443	C4	leukocyte mediated immunity	1.51871773950171e-24	13.4328358208955	GO
GO:0002181...35	C4	cytoplasmic translation	1.22289985605001e-23	8.2089552238806	GO
GO:0002377	C4	immunoglobulin production	1.85700482001345e-23	8.95522388059701	GO
GO:0002181...46	C2	cytoplasmic translation	4.57537271325899e-25	8.62944162436548	GO
GO:0050853	C2	B cell receptor signaling pathway	6.45658878544211e-09	3.2994923857868	GO
GO:0002764...48	C2	immune response-regulating signaling pathway	7.45651605808572e-08	7.86802030456853	GO
GO:0002768...49	C2	immune response-regulating cell surface receptor signaling pathway	8.04512907484895e-08	6.34517766497462	GO
GO:0002757...50	C2	immune response-activating signaling pathway	8.21035831130662e-07	7.10659898477157	GO
GO:0002181...61	C5	cytoplasmic translation	2.52092467737382e-20	11.0091743119266	GO
GO:0006119	C5	oxidative phosphorylation	1.09154774316705e-13	8.25688073394496	GO
GO:0009060	C5	aerobic respiration	1.52689494976373e-12	8.71559633027523	GO
GO:0045333	C5	cellular respiration	7.38163500451231e-12	9.1743119266055	GO
GO:1902600	C5	proton transmembrane transport	5.43131795643469e-11	7.3394495412844	GO
hsa04662...1	C1	B cell receptor signaling pathway	1.41736918362937e-07	5.78512396694215	KEGG
hsa04010	C1	MAPK signaling pathway	1.55722040951589e-07	10.7438016528926	KEGG
hsa04660	C1	T cell receptor signaling pathway	1.01244556722356e-06	6.19834710743802	KEGG
hsa01522	C1	Endocrine resistance	2.56321923162867e-06	5.37190082644628	KEGG
hsa04722	C1	Neurotrophin signaling pathway	4.39630559911069e-06	5.78512396694215	KEGG
hsa05169	C3	Epstein-Barr virus infection	2.59865762356563e-08	18.1818181818182	KEGG
hsa04621	C3	NOD-like receptor signaling pathway	9.64636565297253e-06	13.6363636363636	KEGG
hsa04623	C3	Cytosolic DNA-sensing pathway	3.22991745679998e-05	9.09090909090909	KEGG
hsa04217	C3	Necroptosis	0.000166172898097827	10.6060606060606	KEGG
hsa05165	C3	Human papillomavirus infection	0.000739487871164295	13.6363636363636	KEGG
hsa04145	C4	Phagosome	1.3704340788521e-11	10.0436681222707	KEGG
hsa04612	C4	Antigen processing and presentation	1.69362498063964e-09	6.55021834061135	KEGG
hsa05323	C4	Rheumatoid arthritis	2.05818415965306e-09	6.98689956331878	KEGG
hsa04940	C4	Type I diabetes mellitus	9.59144303462111e-09	4.80349344978166	KEGG
hsa05332	C4	Graft-versus-host disease	1.24090918496243e-08	4.80349344978166	KEGG
hsa04062	C2	Chemokine signaling pathway	2.00186659179865e-06	7.9295154185022	KEGG
hsa04662...34	C2	B cell receptor signaling pathway	3.09688767367325e-06	5.2863436123348	KEGG
hsa04068	C2	FoxO signaling pathway	7.06174530424914e-06	6.16740088105727	KEGG
hsa04310	C2	Wnt signaling pathway	3.72663784578699e-05	6.6079295154185	KEGG
hsa04725	C2	Cholinergic synapse	3.8443122813082e-05	5.2863436123348	KEGG
hsa05012	C5	Parkinson disease	1.54757992525392e-14	18.0645161290323	KEGG
hsa00190	C5	Oxidative phosphorylation	2.26056409993167e-11	11.6129032258065	KEGG
hsa05020	C5	Prion disease	4.1402626715467e-10	14.8387096774194	KEGG
hsa05016	C5	Huntington disease	6.91396958933709e-10	15.4838709677419	KEGG
hsa05022	C5	Pathways of neurodegeneration - multiple diseases	1.4864278577397e-08	18.0645161290323	KEGG

## Sheet: Table S9
Table S9. Gene Ontology (GO) and Kyoto Encyclopedia of Genes and Genomes (KEGG) enrichment analyses of Mfuzz-derived temporal gene expression patterns in monocytes and macrophages.
ID	Pattern	Description	P value	Ratio	Enrichment Type
GO:0002181...1	C5	cytoplasmic translation	1.13909966847501e-55	9.77011494252874	GO
GO:0006119	C5	oxidative phosphorylation	3.50142388508208e-38	7.61494252873563	GO
GO:0009060	C5	aerobic respiration	3.74438752234872e-34	8.04597701149425	GO
GO:0045333	C5	cellular respiration	8.66768328448717e-32	8.47701149425287	GO
GO:0042773	C5	ATP synthesis coupled electron transport	1.20474027868992e-29	5.60344827586207	GO
GO:0002181...16	C1	cytoplasmic translation	2.91729071009865e-18	6.0077519379845	GO
GO:0031589	C1	cell-substrate adhesion	4.01866676152994e-09	6.2015503875969	GO
GO:0016482	C1	cytosolic transport	5.65301199116464e-09	4.26356589147287	GO
GO:0010810	C1	regulation of cell-substrate adhesion	4.09129439983635e-08	4.45736434108527	GO
GO:0007160	C1	cell-matrix adhesion	4.51683282546327e-08	4.65116279069767	GO
GO:0048525	C2	negative regulation of viral process	1.69021726139794e-17	5.61224489795918	GO
GO:0002833	C2	positive regulation of response to biotic stimulus	6.17169514475351e-17	9.94897959183673	GO
GO:0001819	C2	positive regulation of cytokine production	9.90022487521571e-17	11.4795918367347	GO
GO:0045071	C2	negative regulation of viral genome replication	5.87785694656894e-16	4.33673469387755	GO
GO:0031349	C2	positive regulation of defense response	6.36645949994767e-16	10.969387755102	GO
GO:0050851	C3	antigen receptor-mediated signaling pathway	2.5499075402203e-09	4.61538461538462	GO
GO:0030099	C3	myeloid cell differentiation	3.9796547633119e-08	6.53846153846154	GO
GO:0016311	C3	dephosphorylation	8.75762257238808e-08	5.19230769230769	GO
GO:0016050	C3	vesicle organization	1.16231555555351e-07	5.76923076923077	GO
GO:0018105...55	C3	peptidyl-serine phosphorylation	2.01364786981137e-07	5	GO
GO:0060326	C4	cell chemotaxis	1.03000726893653e-10	5.94059405940594	GO
GO:1990266	C4	neutrophil migration	1.3976352013716e-10	3.63036303630363	GO
GO:0097530	C4	granulocyte migration	1.87961613617718e-10	3.96039603960396	GO
GO:0006935	C4	chemotaxis	1.93760600222397e-10	7.26072607260726	GO
GO:0042330	C4	taxis	2.22155951454304e-10	7.26072607260726	GO
hsa00190	C5	Oxidative phosphorylation	2.1737161533272e-36	12.1212121212121	KEGG
hsa05012	C5	Parkinson disease	1.76674370513935e-33	15.8008658008658	KEGG
hsa05016	C5	Huntington disease	2.97322523697087e-29	15.8008658008658	KEGG
hsa05010	C5	Alzheimer disease	1.05605415121159e-20	15.1515151515152	KEGG
hsa05022	C5	Pathways of neurodegeneration - multiple diseases	3.51198439693453e-20	16.8831168831169	KEGG
hsa04520	C1	Adherens junction	1.42085423068546e-06	4.89510489510489	KEGG
hsa04144...19	C1	Endocytosis	6.10826757636825e-06	8.04195804195804	KEGG
hsa04120	C1	Ubiquitin mediated proteolysis	1.23911656800788e-05	5.59440559440559	KEGG
hsa04670	C1	Leukocyte transendothelial migration	1.99391122227135e-05	4.89510489510489	KEGG
hsa04810	C1	Regulation of actin cytoskeleton	5.6750575428714e-05	6.99300699300699	KEGG
hsa04612	C2	Antigen processing and presentation	8.38352214493809e-17	9.28270042194093	KEGG
hsa04145	C2	Phagosome	2.7847930539851e-11	9.70464135021097	KEGG
hsa04621	C2	NOD-like receptor signaling pathway	2.74918086762804e-08	8.86075949367089	KEGG
hsa03050	C2	Proteasome	2.66546493844587e-07	4.21940928270042	KEGG
hsa05320	C2	Autoimmune thyroid disease	1.29721836147311e-06	4.21940928270042	KEGG
hsa04071...49	C3	Sphingolipid signaling pathway	1.23553264858e-07	6	KEGG
hsa04660	C3	T cell receptor signaling pathway	1.23553264858e-07	6	KEGG
hsa04662	C3	B cell receptor signaling pathway	1.9142431362951e-06	4.66666666666667	KEGG
hsa04722	C3	Neurotrophin signaling pathway	2.51098437607966e-06	5.33333333333333	KEGG
hsa04664	C3	Fc epsilon RI signaling pathway	1.73312446901833e-05	3.66666666666667	KEGG
hsa04062	C4	Chemokine signaling pathway	4.12320527059557e-10	8.53658536585366	KEGG
hsa04144...62	C4	Endocytosis	2.98857143811781e-09	9.45121951219512	KEGG
hsa04068	C4	FoxO signaling pathway	3.74816793176437e-07	5.79268292682927	KEGG
hsa04012	C4	ErbB signaling pathway	2.72953727125863e-06	4.26829268292683	KEGG
hsa04666	C4	Fc gamma R-mediated phagocytosis	1.48013365092515e-05	4.26829268292683	KEGG
